# Supplementary material for: 3-(4-Chloro­phen­yl)-5-phenyl-1,2,4-triazolo[3,4-a]isoquinoline
Source: Acta Crystallogr Sect E Struct Rep Online. 2010 Apr 17;66(Pt 5):o1094. doi: 10.1107/S1600536810013668 (PMC2979237; doi:10.1107/S1600536810013668)
Supplement: Supplementary file 1 [file e-66-o1094-sup1.cif]

##############################################################################
###                                                                        ###
###        Electronic paper (Acta Crystallographica Section E)             ###
###                                                                        ###
##############################################################################
#                                                                            #
# This CIF contains the data in a paper accepted for publication in Acta     #
# Crystallographica Section E. It conforms to the requirements of Notes      #
# for Authors for Section E, and has been peer reviewed under the auspices   #
# of the IUCr Commission on Journals.                                        #
#                                                                            #
# Full details of the Crystallographic Information File format               #
# are given in the paper "The Crystallographic Information File (CIF):       #
# a New Standard Archive File for Crystallography" by S. R. Hall, F. H.      #
# Allen and I. D. Brown [Acta Cryst. (1991), A47, 655-685].                  #
#                                                                            #
# The current version of the core CIF dictionary is obtainable from          #
# ftp://ftp.iucr.org/pub/cif_core.dic. The current version number is 2.4.    #
#                                                                            #
# Software is freely available for graphical display of the structure(s) in  #
# this CIF.  For information consult the CIF home page http://www.iucr.org/  #
# cif/home.html                                                              #
#                                                                            #
# This file may be used for bona fide research purposes within the           #
# scientific community so long as proper attribution is given to the journal # 
# article from which it was obtained.                                        #
#                                                                            #
##############################################################################
                                             
data_global
_audit_creation_method     'SHELXL-97'
_journal_date_recd_electronic     2010-04-03
_journal_date_accepted     2010-04-13
_journal_name_full     'Acta Crystallographica, Section E'
_journal_year     2010
_journal_volume     66
_journal_issue      5
_journal_page_first     o1094
_journal_page_last     o1094
_journal_paper_category     QO
_journal_coeditor_code     BG2341
_publ_contact_author_name
;
Mehmet Akkurt
;
_publ_contact_author_address
; Department of Physics
  Faculty of Arts and Sciences
  Erciyes University
  38039 Kayseri
  Turkey
;
_publ_contact_author_email     'akkurt@erciyes.edu.tr'
_publ_contact_author_fax     '+90-352-4374933'
_publ_contact_author_phone     '+90-352-4374901 extra 33106'
_publ_section_title
;
3-(4-Chlorophenyl)-5-phenyl-1,2,4-triazolo[3,4-<i>a</i>]isoquinoline
;
loop_
    _publ_author_name
    _publ_author_footnote
    _publ_author_address
    'F. Nawaz Khan' .
;
Organic and Medicinal Chemistry Research Laboratory,
Organic Chemistry Division, School of Advanced Sciences,
VIT University,
Vellore 632 014,
Tamil Nadu, India
;
    'P. Manivel' .
;
Organic and Medicinal Chemistry Research Laboratory,
Organic Chemistry Division, School of Advanced Sciences,
VIT University,
Vellore 632 014,
Tamil Nadu, India
;
    'K. Prabakaran' .
;
Organic and Medicinal Chemistry Research Laboratory,
Organic Chemistry Division, School of Advanced Sciences,
VIT University,
Vellore 632 014,
Tamil Nadu, India
;
    'Venkatesha R. Hathwar' .
;
Solid State and Structural Chemistry Unit,
Indian Institute of Science,
Bangalore 560 012, Karnataka,
India
;
    'Mehmet Akkurt' .
;
Department of Physics,
Faculty of Arts and Sciences,
Erciyes University,
38039 Kayseri,
Turkey
;
data_I
_chemical_name_systematic
;
3-(4-Chlorophenyl)-5-phenyl-1,2,4-triazolo[3,4-<i>a</i>]isoquinoline
;
_chemical_name_common     ?
_chemical_formula_moiety     'C22 H14 Cl N3'
_chemical_formula_sum     'C22 H14 Cl N3'
_chemical_formula_structural     ?
_chemical_formula_iupac     'C22 H14 Cl N3'
_chemical_formula_weight     355.81
_chemical_melting_point     ?
_symmetry_cell_setting     monoclinic
_symmetry_space_group_name_H-M     'P 21/c'
_symmetry_space_group_name_Hall     '-P 2ybc'
loop_
    _symmetry_equiv_pos_site_id
    _symmetry_equiv_pos_as_xyz
    1 x,y,z
    2 -x,1/2+y,1/2-z
    3 -x,-y,-z
    4 x,1/2-y,1/2+z
_cell_length_a     7.9841(3)
_cell_length_b     9.0679(4)
_cell_length_c     23.9881(11)
_cell_angle_alpha     90
_cell_angle_beta     93.078(4)
_cell_angle_gamma     90
_cell_volume     1734.20(13)
_cell_formula_units_Z     4
_cell_measurement_reflns_used     953
_cell_measurement_theta_min     1.73
_cell_measurement_theta_max     20.36
_cell_measurement_temperature     290(2)
_cell_special_details
;
;
_exptl_crystal_description     'block'
_exptl_crystal_colour     'colourless'
_exptl_crystal_size_max     0.40
_exptl_crystal_size_mid     0.32
_exptl_crystal_size_min     0.25
_exptl_crystal_size_rad     ?
_exptl_crystal_density_diffrn     1.363
_exptl_crystal_density_meas     ?
_exptl_crystal_density_method     'Not Measured'
_exptl_crystal_F_000     736
_exptl_absorpt_coefficient_mu     0.230
_exptl_absorpt_correction_type     'multi-scan'
_exptl_absorpt_process_details
                                  '(CrysAlis Pro RED; Oxford Diffraction, 2009)'
_exptl_absorpt_correction_T_min     0.9021
_exptl_absorpt_correction_T_max     0.9447
_exptl_special_details
;
;
_diffrn_ambient_temperature     290(2)
_diffrn_radiation_type     'MoK\a'
_diffrn_radiation_wavelength     0.71073
_diffrn_radiation_source     'Enhance (Mo) X-ray Source'
_diffrn_radiation_monochromator     'graphite'
_diffrn_measurement_device_type     'Oxford Xcalibur Eos (Nova) CCD detector'
_diffrn_measurement_method     '\w scans'
_diffrn_reflns_number     19413
_diffrn_reflns_av_R_equivalents     0.0424
_diffrn_reflns_av_sigmaI/netI     0.0330
_diffrn_reflns_theta_min     2.99
_diffrn_reflns_theta_max     25.50
_diffrn_reflns_theta_full     25.50
_diffrn_measured_fraction_theta_max     0.999
_diffrn_measured_fraction_theta_full     0.999
_diffrn_reflns_limit_h_min     -9
_diffrn_reflns_limit_h_max     9
_diffrn_reflns_limit_k_min     -10
_diffrn_reflns_limit_k_max     10
_diffrn_reflns_limit_l_min     -29
_diffrn_reflns_limit_l_max     29
_diffrn_reflns_reduction_process
;
;
_refine_special_details
;
Refinement of <i>F</i>^2^ against ALL reflections. The weighted <i>R</i>-factor
wR and goodness of fit <i>S</i> are based on <i>F</i>^2^, conventional
<i>R</i>-factors <i>R</i> are based on <i>F</i>, with <i>F</i> set to zero for
negative <i>F</i>^2^. The threshold expression of <i>F</i>^2^ >
\s(<i>F</i>^2^) is used only for calculating <i>R</i>-factors(gt) etc. and is
not relevant to the choice of reflections for refinement. <i>R</i>-factors
based on <i>F</i>^2^ are statistically about twice as large as those based on
<i>F</i>, and <i>R</i>- factors based on ALL data will be even larger.
;
_reflns_number_total     3216
_reflns_number_gt     2090
_reflns_threshold_expression     I>2sigma(I)
_refine_ls_structure_factor_coef     Fsqd
_refine_ls_matrix_type     full
_refine_ls_R_factor_all     0.0663
_refine_ls_R_factor_gt     0.0383
_refine_ls_wR_factor_gt     0.0914
_refine_ls_wR_factor_ref     0.0974
_refine_ls_goodness_of_fit_ref     0.973
_refine_ls_restrained_S_all     0.973
_refine_ls_number_reflns     3216
_refine_ls_number_parameters     235
_refine_ls_number_restraints     0
_refine_ls_hydrogen_treatment     constr
_refine_ls_weighting_scheme     calc
_refine_ls_weighting_details
                 'calc w=1/[\s^2^(Fo^2^)+(0.0512P)^2^] where P=(Fo^2^+2Fc^2^)/3'
_atom_sites_solution_hydrogens     geom
_atom_sites_solution_primary     direct
_atom_sites_solution_secondary     difmap
_refine_ls_shift/su_max     0.000
_refine_ls_shift/su_mean     0.000
_refine_diff_density_max     0.105
_refine_diff_density_min     -0.205
_refine_ls_extinction_method     none
_refine_ls_extinction_coef     ?
loop_
    _atom_type_symbol
    _atom_type_description
    _atom_type_scat_dispersion_real
    _atom_type_scat_dispersion_imag
    _atom_type_scat_source
    N N 0.0061 0.0033 'International Tables Vol C Tables 4.2.6.8 and 6.1.1.4'
    Cl Cl 0.1484 0.1585 'International Tables Vol C Tables 4.2.6.8 and 6.1.1.4'
    H H 0.0000 0.0000 'International Tables Vol C Tables 4.2.6.8 and 6.1.1.4'
    C C 0.0033 0.0016 'International Tables Vol C Tables 4.2.6.8 and 6.1.1.4'
_computing_data_collection     'CrysAlis Pro CCD (Oxford Diffraction, 2009)'
_computing_cell_refinement     'CrysAlis Pro CCD (Oxford Diffraction, 2009)'
_computing_data_reduction     'CrysAlis Pro RED (Oxford Diffraction, 2009)'
_computing_structure_solution     'SHELXS97 (Sheldrick, 2008)'
_computing_structure_refinement     'SHELXL97 (Sheldrick, 2008)'
_computing_molecular_graphics     'ORTEP-3 (Farrugia, 1997)'
_computing_publication_material     'WinGX (Farrugia, 1999)'
loop_
    _atom_site_type_symbol
    _atom_site_label
    _atom_site_fract_x
    _atom_site_fract_y
    _atom_site_fract_z
    _atom_site_U_iso_or_equiv
    _atom_site_adp_type
    _atom_site_calc_flag
    _atom_site_refinement_flags
    _atom_site_occupancy
    _atom_site_disorder_assembly
    _atom_site_disorder_group
    Cl Cl1 0.31231(8) 0.36657(7) 0.47872(2) 0.0881(2) Uani d . 1 . .
    N N1 0.59862(15) 0.38872(12) 0.21077(5) 0.0397(3) Uani d . 1 . .
    C C9 0.76959(18) 0.38731(15) 0.23083(7) 0.0420(4) Uani d . 1 . .
    C C7 0.84736(19) 0.37494(16) 0.13340(7) 0.0438(4) Uani d . 1 . .
    C C8 0.8862(2) 0.37965(16) 0.19258(7) 0.0465(4) Uani d . 1 . .
    H H8 0.9984 0.3773 0.2051 0.056 Uiso calc R 1 . .
    C C2 0.67799(19) 0.38170(16) 0.11339(7) 0.0428(4) Uani d . 1 . .
    C C1 0.55381(19) 0.39096(16) 0.15404(7) 0.0421(4) Uani d . 1 . .
    C C10 0.81034(19) 0.39579(17) 0.29162(7) 0.0434(4) Uani d . 1 . .
    C C17 0.41623(19) 0.38678(16) 0.29626(7) 0.0438(4) Uani d . 1 . .
    C C16 0.44668(19) 0.39497(16) 0.23649(7) 0.0435(4) Uani d . 1 . .
    N N2 0.38951(16) 0.40120(14) 0.14584(6) 0.0515(4) Uani d . 1 . .
    N N3 0.32375(16) 0.40415(15) 0.19789(6) 0.0514(4) Uani d . 1 . .
    C C6 0.9712(2) 0.36397(18) 0.09438(8) 0.0555(5) Uani d . 1 . .
    H H6 1.0837 0.3616 0.1066 0.067 Uiso calc R 1 . .
    C C20 0.3518(2) 0.3739(2) 0.40853(7) 0.0543(5) Uani d . 1 . .
    C C18 0.4740(2) 0.26909(18) 0.32926(7) 0.0484(4) Uani d . 1 . .
    H H18 0.5349 0.1940 0.3133 0.058 Uiso calc R 1 . .
    C C3 0.6365(2) 0.37670(19) 0.05624(8) 0.0577(5) Uani d . 1 . .
    H H3 0.5248 0.3823 0.0432 0.069 Uiso calc R 1 . .
    C C19 0.4425(2) 0.26216(19) 0.38509(7) 0.0536(5) Uani d . 1 . .
    H H19 0.4819 0.1832 0.4068 0.064 Uiso calc R 1 . .
    C C21 0.2899(2) 0.4902(2) 0.37646(8) 0.0608(5) Uani d . 1 . .
    H H21 0.2271 0.5640 0.3923 0.073 Uiso calc R 1 . .
    C C5 0.9281(2) 0.3568(2) 0.03855(8) 0.0668(5) Uani d . 1 . .
    H H5 1.0115 0.3473 0.0132 0.080 Uiso calc R 1 . .
    C C11 0.7686(2) 0.51875(18) 0.32226(7) 0.0519(4) Uani d . 1 . .
    H H11 0.7176 0.5991 0.3042 0.062 Uiso calc R 1 . .
    C C22 0.3224(2) 0.49554(19) 0.32059(8) 0.0541(5) Uani d . 1 . .
    H H22 0.2806 0.5735 0.2989 0.065 Uiso calc R 1 . .
    C C15 0.8920(2) 0.27925(19) 0.31932(7) 0.0552(5) Uani d . 1 . .
    H H15 0.9245 0.1971 0.2993 0.066 Uiso calc R 1 . .
    C C12 0.8017(2) 0.5234(2) 0.37932(8) 0.0627(5) Uani d . 1 . .
    H H12 0.7719 0.6062 0.3994 0.075 Uiso calc R 1 . .
    C C4 0.7606(3) 0.3635(2) 0.01925(8) 0.0705(6) Uani d . 1 . .
    H H4 0.7329 0.3591 -0.0189 0.085 Uiso calc R 1 . .
    C C14 0.9250(2) 0.2852(2) 0.37642(8) 0.0679(6) Uani d . 1 . .
    H H14 0.9791 0.2067 0.3947 0.081 Uiso calc R 1 . .
    C C13 0.8784(3) 0.4062(2) 0.40646(8) 0.0692(6) Uani d . 1 . .
    H H13 0.8988 0.4086 0.4450 0.083 Uiso calc R 1 . .
loop_
    _atom_site_aniso_label
    _atom_site_aniso_U_11
    _atom_site_aniso_U_22
    _atom_site_aniso_U_33
    _atom_site_aniso_U_12
    _atom_site_aniso_U_13
    _atom_site_aniso_U_23
    Cl1 0.0944(4) 0.1095(5) 0.0616(4) 0.0059(3) 0.0163(3) 0.0034(3)
    N1 0.0311(7) 0.0376(8) 0.0498(8) 0.0006(5) -0.0026(6) -0.0017(6)
    C9 0.0333(8) 0.0365(9) 0.0552(11) -0.0003(7) -0.0060(8) -0.0025(7)
    C7 0.0389(9) 0.0396(10) 0.0527(11) -0.0010(7) -0.0007(8) -0.0034(8)
    C8 0.0324(8) 0.0480(10) 0.0579(11) 0.0006(7) -0.0081(8) -0.0035(8)
    C2 0.0394(9) 0.0379(10) 0.0506(11) 0.0012(7) -0.0031(8) -0.0051(8)
    C1 0.0369(9) 0.0377(10) 0.0507(11) 0.0006(7) -0.0077(8) -0.0028(7)
    C10 0.0359(8) 0.0429(10) 0.0505(10) -0.0047(7) -0.0054(7) -0.0001(8)
    C17 0.0349(8) 0.0376(10) 0.0590(11) -0.0045(7) 0.0047(8) 0.0024(8)
    C16 0.0346(8) 0.0368(10) 0.0589(11) -0.0023(7) 0.0011(8) 0.0003(8)
    N2 0.0355(8) 0.0589(10) 0.0593(10) -0.0008(6) -0.0046(7) -0.0029(7)
    N3 0.0361(7) 0.0562(9) 0.0614(10) -0.0033(6) -0.0009(7) 0.0018(7)
    C6 0.0410(9) 0.0599(12) 0.0654(13) 0.0036(8) 0.0017(9) -0.0061(9)
    C20 0.0513(10) 0.0557(12) 0.0565(12) -0.0062(9) 0.0074(9) 0.0003(9)
    C18 0.0453(10) 0.0369(10) 0.0634(12) 0.0004(7) 0.0058(8) -0.0005(9)
    C3 0.0483(10) 0.0688(13) 0.0549(12) 0.0052(9) -0.0065(9) -0.0086(9)
    C19 0.0523(11) 0.0455(11) 0.0629(12) -0.0016(8) 0.0012(9) 0.0083(9)
    C21 0.0576(11) 0.0516(12) 0.0750(14) 0.0062(9) 0.0187(10) 0.0001(10)
    C5 0.0571(12) 0.0837(14) 0.0604(13) 0.0074(10) 0.0111(10) -0.0074(11)
    C11 0.0538(11) 0.0430(10) 0.0582(12) -0.0032(8) -0.0030(9) -0.0006(9)
    C22 0.0489(10) 0.0447(11) 0.0695(13) 0.0059(8) 0.0103(9) 0.0087(9)
    C15 0.0503(11) 0.0506(11) 0.0636(12) 0.0043(8) -0.0075(9) 0.0006(9)
    C12 0.0687(12) 0.0608(13) 0.0586(13) -0.0125(10) 0.0018(10) -0.0137(10)
    C4 0.0704(14) 0.0933(16) 0.0473(11) 0.0114(11) -0.0019(10) -0.0106(10)
    C14 0.0628(12) 0.0744(14) 0.0644(14) 0.0050(11) -0.0154(10) 0.0145(11)
    C13 0.0693(13) 0.0853(17) 0.0517(12) -0.0141(12) -0.0087(10) 0.0011(12)
_geom_special_details
;
All esds (except the esd in the dihedral angle between two l.s. planes) are
estimated using the full covariance matrix. The cell esds are taken into
account individually in the estimation of esds in distances, angles and
torsion angles; correlations between esds in cell parameters are only used
when they are defined by crystal symmetry. An approximate (isotropic)
treatment of cell esds is used for estimating esds involving l.s. planes.
;
loop_
    _geom_bond_atom_site_label_1
    _geom_bond_atom_site_label_2
    _geom_bond_site_symmetry_2
    _geom_bond_distance
    _geom_bond_publ_flag
    Cl1 C20 . 1.7307(18) ?
    N1 C1 . 1.3886(19) ?
    N1 C16 . 1.3913(19) ?
    N1 C9 . 1.4228(18) ?
    C9 C8 . 1.343(2) ?
    C9 C10 . 1.479(2) ?
    C7 C6 . 1.401(2) ?
    C7 C2 . 1.412(2) ?
    C7 C8 . 1.437(2) ?
    C8 H8 . 0.9300 ?
    C2 C3 . 1.394(2) ?
    C2 C1 . 1.430(2) ?
    C1 N2 . 1.3193(19) ?
    C10 C11 . 1.386(2) ?
    C10 C15 . 1.392(2) ?
    C17 C22 . 1.386(2) ?
    C17 C18 . 1.393(2) ?
    C17 C16 . 1.469(2) ?
    C16 N3 . 1.315(2) ?
    N2 N3 . 1.3804(19) ?
    C6 C5 . 1.366(2) ?
    C6 H6 . 0.9300 ?
    C20 C21 . 1.381(2) ?
    C20 C19 . 1.383(2) ?
    C18 C19 . 1.377(2) ?
    C18 H18 . 0.9300 ?
    C3 C4 . 1.371(3) ?
    C3 H3 . 0.9300 ?
    C19 H19 . 0.9300 ?
    C21 C22 . 1.380(2) ?
    C21 H21 . 0.9300 ?
    C5 C4 . 1.393(3) ?
    C5 H5 . 0.9300 ?
    C11 C12 . 1.381(2) ?
    C11 H11 . 0.9300 ?
    C22 H22 . 0.9300 ?
    C15 C14 . 1.382(2) ?
    C15 H15 . 0.9300 ?
    C12 C13 . 1.374(3) ?
    C12 H12 . 0.9300 ?
    C4 H4 . 0.9300 ?
    C14 C13 . 1.375(3) ?
    C14 H14 . 0.9300 ?
    C13 H13 . 0.9300 ?
loop_
    _geom_angle_atom_site_label_1
    _geom_angle_atom_site_label_2
    _geom_angle_atom_site_label_3
    _geom_angle_site_symmetry_1
    _geom_angle_site_symmetry_3
    _geom_angle
    _geom_angle_publ_flag
    C1 N1 C16 . . 104.42(12) ?
    C1 N1 C9 . . 121.57(13) ?
    C16 N1 C9 . . 133.95(14) ?
    C8 C9 N1 . . 117.18(14) ?
    C8 C9 C10 . . 123.53(14) ?
    N1 C9 C10 . . 119.28(14) ?
    C6 C7 C2 . . 118.25(15) ?
    C6 C7 C8 . . 122.66(15) ?
    C2 C7 C8 . . 119.09(15) ?
    C9 C8 C7 . . 123.76(14) ?
    C9 C8 H8 . . 118.1 ?
    C7 C8 H8 . . 118.1 ?
    C3 C2 C7 . . 120.39(16) ?
    C3 C2 C1 . . 122.38(14) ?
    C7 C2 C1 . . 117.21(14) ?
    N2 C1 N1 . . 110.42(15) ?
    N2 C1 C2 . . 128.52(15) ?
    N1 C1 C2 . . 121.06(13) ?
    C11 C10 C15 . . 118.54(15) ?
    C11 C10 C9 . . 121.21(14) ?
    C15 C10 C9 . . 120.25(14) ?
    C22 C17 C18 . . 118.43(16) ?
    C22 C17 C16 . . 119.77(15) ?
    C18 C17 C16 . . 121.76(15) ?
    N3 C16 N1 . . 109.02(14) ?
    N3 C16 C17 . . 122.28(14) ?
    N1 C16 C17 . . 128.65(14) ?
    C1 N2 N3 . . 106.85(13) ?
    C16 N3 N2 . . 109.26(13) ?
    C5 C6 C7 . . 120.60(16) ?
    C5 C6 H6 . . 119.7 ?
    C7 C6 H6 . . 119.7 ?
    C21 C20 C19 . . 120.84(17) ?
    C21 C20 Cl1 . . 119.56(15) ?
    C19 C20 Cl1 . . 119.60(14) ?
    C19 C18 C17 . . 121.02(16) ?
    C19 C18 H18 . . 119.5 ?
    C17 C18 H18 . . 119.5 ?
    C4 C3 C2 . . 119.83(17) ?
    C4 C3 H3 . . 120.1 ?
    C2 C3 H3 . . 120.1 ?
    C18 C19 C20 . . 119.27(16) ?
    C18 C19 H19 . . 120.4 ?
    C20 C19 H19 . . 120.4 ?
    C22 C21 C20 . . 119.20(17) ?
    C22 C21 H21 . . 120.4 ?
    C20 C21 H21 . . 120.4 ?
    C6 C5 C4 . . 120.67(18) ?
    C6 C5 H5 . . 119.7 ?
    C4 C5 H5 . . 119.7 ?
    C12 C11 C10 . . 120.77(16) ?
    C12 C11 H11 . . 119.6 ?
    C10 C11 H11 . . 119.6 ?
    C21 C22 C17 . . 121.20(16) ?
    C21 C22 H22 . . 119.4 ?
    C17 C22 H22 . . 119.4 ?
    C14 C15 C10 . . 120.20(17) ?
    C14 C15 H15 . . 119.9 ?
    C10 C15 H15 . . 119.9 ?
    C13 C12 C11 . . 120.20(18) ?
    C13 C12 H12 . . 119.9 ?
    C11 C12 H12 . . 119.9 ?
    C3 C4 C5 . . 120.23(18) ?
    C3 C4 H4 . . 119.9 ?
    C5 C4 H4 . . 119.9 ?
    C13 C14 C15 . . 120.54(17) ?
    C13 C14 H14 . . 119.7 ?
    C15 C14 H14 . . 119.7 ?
    C12 C13 C14 . . 119.70(18) ?
    C12 C13 H13 . . 120.2 ?
    C14 C13 H13 . . 120.2 ?
loop_
    _geom_torsion_atom_site_label_1
    _geom_torsion_atom_site_label_2
    _geom_torsion_atom_site_label_3
    _geom_torsion_atom_site_label_4
    _geom_torsion_site_symmetry_1
    _geom_torsion_site_symmetry_2
    _geom_torsion_site_symmetry_3
    _geom_torsion_site_symmetry_4
    _geom_torsion
    _geom_torsion_publ_flag
    C1 N1 C9 C8 . . . . -3.74(19) ?
    C16 N1 C9 C8 . . . . 179.68(14) ?
    C1 N1 C9 C10 . . . . 175.62(12) ?
    C16 N1 C9 C10 . . . . -1.0(2) ?
    N1 C9 C8 C7 . . . . 0.9(2) ?
    C10 C9 C8 C7 . . . . -178.46(13) ?
    C6 C7 C8 C9 . . . . -178.68(15) ?
    C2 C7 C8 C9 . . . . 1.4(2) ?
    C6 C7 C2 C3 . . . . 0.3(2) ?
    C8 C7 C2 C3 . . . . -179.71(13) ?
    C6 C7 C2 C1 . . . . 179.22(14) ?
    C8 C7 C2 C1 . . . . -0.8(2) ?
    C16 N1 C1 N2 . . . . 1.37(15) ?
    C9 N1 C1 N2 . . . . -176.09(12) ?
    C16 N1 C1 C2 . . . . -178.19(13) ?
    C9 N1 C1 C2 . . . . 4.4(2) ?
    C3 C2 C1 N2 . . . . -2.6(2) ?
    C7 C2 C1 N2 . . . . 178.59(14) ?
    C3 C2 C1 N1 . . . . 176.91(13) ?
    C7 C2 C1 N1 . . . . -1.9(2) ?
    C8 C9 C10 C11 . . . . 116.02(18) ?
    N1 C9 C10 C11 . . . . -63.30(19) ?
    C8 C9 C10 C15 . . . . -64.0(2) ?
    N1 C9 C10 C15 . . . . 116.67(16) ?
    C1 N1 C16 N3 . . . . -1.56(15) ?
    C9 N1 C16 N3 . . . . 175.42(14) ?
    C1 N1 C16 C17 . . . . 175.88(14) ?
    C9 N1 C16 C17 . . . . -7.1(2) ?
    C22 C17 C16 N3 . . . . -55.7(2) ?
    C18 C17 C16 N3 . . . . 121.87(17) ?
    C22 C17 C16 N1 . . . . 127.15(17) ?
    C18 C17 C16 N1 . . . . -55.3(2) ?
    N1 C1 N2 N3 . . . . -0.67(16) ?
    C2 C1 N2 N3 . . . . 178.84(14) ?
    N1 C16 N3 N2 . . . . 1.22(16) ?
    C17 C16 N3 N2 . . . . -176.41(12) ?
    C1 N2 N3 C16 . . . . -0.35(16) ?
    C2 C7 C6 C5 . . . . -1.4(2) ?
    C8 C7 C6 C5 . . . . 178.64(15) ?
    C22 C17 C18 C19 . . . . -1.5(2) ?
    C16 C17 C18 C19 . . . . -179.15(14) ?
    C7 C2 C3 C4 . . . . 0.7(2) ?
    C1 C2 C3 C4 . . . . -178.11(16) ?
    C17 C18 C19 C20 . . . . 0.1(2) ?
    C21 C20 C19 C18 . . . . 1.3(3) ?
    Cl1 C20 C19 C18 . . . . -179.73(12) ?
    C19 C20 C21 C22 . . . . -1.3(3) ?
    Cl1 C20 C21 C22 . . . . 179.77(13) ?
    C7 C6 C5 C4 . . . . 1.5(3) ?
    C15 C10 C11 C12 . . . . -2.3(2) ?
    C9 C10 C11 C12 . . . . 177.63(15) ?
    C20 C21 C22 C17 . . . . -0.2(3) ?
    C18 C17 C22 C21 . . . . 1.6(2) ?
    C16 C17 C22 C21 . . . . 179.24(15) ?
    C11 C10 C15 C14 . . . . 2.2(2) ?
    C9 C10 C15 C14 . . . . -177.82(15) ?
    C10 C11 C12 C13 . . . . 0.7(3) ?
    C2 C3 C4 C5 . . . . -0.7(3) ?
    C6 C5 C4 C3 . . . . -0.4(3) ?
    C10 C15 C14 C13 . . . . -0.3(3) ?
    C11 C12 C13 C14 . . . . 1.2(3) ?
    C15 C14 C13 C12 . . . . -1.4(3) ?
loop_
    _geom_hbond_atom_site_label_D
    _geom_hbond_atom_site_label_H
    _geom_hbond_atom_site_label_A
    _geom_hbond_site_symmetry_A
    _geom_hbond_distance_DH
    _geom_hbond_distance_HA
    _geom_hbond_distance_DA
    _geom_hbond_angle_DHA
    _geom_hbond_publ_flag
    C6 H6 N2 1_655 0.93 2.59 3.514(2) 170 yes
    C8 H8 N3 1_655 0.93 2.62 3.496(2) 156 yes
    C18 H18 Cg1 2_645 0.93 2.70 3.4524(17) 138 yes
    C21 H21 Cg3 2_655 0.93 2.89 3.7139(19) 149 yes
    C22 H22 Cg2 2_655 0.93 2.90 3.5442(18) 128 yes
