# Supplementary material for: 3-(4-Chloro­phen­yl)-5-phenyl-1,2,4-triazolo[3,4-a]isoquinoline
Source: Acta Crystallogr Sect E Struct Rep Online. 2010 Apr 17;66(Pt 5):o1094. doi: 10.1107/S1600536810013668 (PMC2979237; doi:10.1107/S1600536810013668)
Supplement: Supplementary file 2 [file e-66-o1094-Isup2.hkl]

#
# h,k,l, Fc-squared, Fo-squared, sigma(Fo-squared) and status flag
#
data_I
_shelx_title ' PA1 in P2(1)/c'
_shelx_refln_list_code          4
_shelx_F_calc_maximum      245.01
_exptl_crystal_F_000       736.00
_reflns_d_resolution_high  0.8255
 
loop_
 _symmetry_equiv_pos_as_xyz
 'x, y, z'
 '-x, y+1/2, -z+1/2'
 '-x, -y, -z'
 'x, -y-1/2, z-1/2'
 
_cell_length_a     7.9841
_cell_length_b     9.0679
_cell_length_c    23.9881
_cell_angle_alpha  90.000
_cell_angle_beta   93.078
_cell_angle_gamma  90.000
 
_shelx_F_squared_multiplier     1.000
 
loop_
 _refln_index_h
 _refln_index_k
 _refln_index_l
 _refln_F_squared_calc
 _refln_F_squared_meas
 _refln_F_squared_sigma
 _refln_observed_status
   2   0   0     2436.03     2423.83     29.16 o
   3   0   0     1635.30     1612.17     18.32 o
   4   0   0      805.31      821.45     15.37 o
   5   0   0      198.63      195.48      9.11 o
   6   0   0       12.24       15.85      5.22 o
   7   0   0        3.50        5.92      5.85 o
   8   0   0      139.20      149.28     13.34 o
   9   0   0      188.25      187.78     16.52 o
   1   1   0     1538.68     1403.88      6.52 o
   2   1   0    19031.90    18342.70     65.98 o
   3   1   0      694.00      639.78      7.64 o
   4   1   0       50.81       60.10      3.76 o
   5   1   0        5.60        9.24      3.25 o
   6   1   0      189.29      202.00      7.23 o
   7   1   0      236.69      224.97      8.34 o
   8   1   0        0.01        0.00      5.15 o
   9   1   0        2.71        2.83      5.66 o
   0   2   0     1000.09     1012.30      9.76 o
   1   2   0      317.24      293.64      3.57 o
   2   2   0     8192.39     8068.60     49.29 o
   3   2   0      408.25      386.48      6.12 o
   4   2   0        4.29       44.53      8.20 o
   5   2   0      229.94      225.87      6.74 o
   6   2   0       41.95       35.13      4.07 o
   7   2   0        1.89        1.68      3.61 o
   8   2   0        7.74        2.89      5.43 o
   9   2   0        1.20        6.60      6.02 o
   1   3   0       35.30       37.04      1.36 o
   2   3   0     1783.14     1822.81     15.40 o
   3   3   0       66.30       61.84      2.70 o
   4   3   0     1311.93     1279.43     14.41 o
   5   3   0      102.43       96.23      4.75 o
   6   3   0        0.58       10.20      2.96 o
   7   3   0        3.61        1.56      4.76 o
   8   3   0        1.66        0.61      5.20 o
   9   3   0       44.88       46.39      5.90 o
   0   4   0    19534.17    20261.74    109.54 o
   1   4   0      605.26      606.60      6.60 o
   2   4   0      125.94      122.18      3.35 o
   3   4   0     1170.93     1125.97     12.45 o
   4   4   0     1003.05      974.23     13.51 o
   5   4   0      164.54      161.86      7.24 o
   6   4   0        2.18        3.89      4.62 o
   7   4   0       19.95       14.30      5.19 o
   8   4   0        1.84       12.99      5.70 o
   1   5   0      390.92      402.01      6.56 o
   2   5   0      103.56      106.23      3.86 o
   3   5   0       25.29       23.93      2.49 o
   4   5   0      267.86      272.86      8.55 o
   5   5   0      184.37      188.57      7.11 o
   6   5   0       14.13       15.74      4.69 o
   7   5   0        4.77        0.00      5.30 o
   8   5   0        0.73        0.00      5.06 o
   0   6   0      656.60      718.87     18.56 o
   1   6   0      540.00      508.14      7.24 o
   2   6   0      416.16      385.10      7.81 o
   3   6   0      222.24      208.41      6.97 o
   4   6   0      155.66      160.78     11.63 o
   5   6   0       46.55       43.50      4.33 o
   6   6   0       23.52       22.63      5.26 o
   7   6   0       10.62        7.71      6.08 o
   8   6   0        1.32        1.55      6.48 o
   1   7   0      366.96      352.37     12.35 o
   2   7   0      595.29      620.14     18.97 o
   3   7   0      127.44      122.12      6.60 o
   4   7   0       15.08       14.90      3.89 o
   5   7   0        7.46        4.24      4.71 o
   6   7   0       23.03       22.74      5.17 o
   7   7   0       19.21       28.09      6.82 o
   0   8   0     3712.75     3817.17    169.86 o
   1   8   0      236.85      231.46     11.15 o
   2   8   0       40.17       38.43      5.56 o
   3   8   0       20.98       28.22      5.87 o
   4   8   0       28.31       30.74      5.71 o
   5   8   0        0.76        4.08      6.73 o
   6   8   0        2.21        0.00      7.30 o
   1   9   0       17.21       20.68      7.95 o
   2   9   0        4.43       13.28      8.02 o
   3   9   0       28.11       25.05      5.50 o
   4   9   0       12.13       12.66      6.22 o
   5   9   0       14.76       18.21      7.17 o
   0  10   0      361.11      343.88     25.95 o
   1  10   0       52.25       44.18      9.62 o
   2  10   0       18.45       25.01      8.85 o
   3  10   0        0.70        0.00      9.63 o
  -9   1   1       24.13       13.11      5.76 o
  -8   1   1       64.74       60.16      5.56 o
  -7   1   1       51.36       49.37      5.25 o
  -6   1   1      382.96      382.16      9.52 o
  -5   1   1       82.30       95.30      4.96 o
  -4   1   1      665.77      685.01      9.92 o
  -3   1   1        7.53       14.79      2.18 o
  -2   1   1     1295.44     1351.26     13.45 o
  -1   1   1      973.32      856.54      4.88 o
   1   1   1     1871.70     1699.43      9.58 o
   2   1   1    25615.23    24083.40     62.00 o
   3   1   1      125.87      115.56      3.34 o
   4   1   1     1414.43     1414.39     13.92 o
   5   1   1      528.65      494.21     11.64 o
   6   1   1       33.34       34.34      3.98 o
   7   1   1      105.51      102.70      6.48 o
   8   1   1        2.62        2.66      5.09 o
   9   1   1        2.88        6.89      5.50 o
  -9   2   1       88.11       96.05      7.59 o
  -8   2   1       42.19       31.56      5.69 o
  -7   2   1      335.36      336.96     13.94 o
  -6   2   1       55.50       64.18      4.69 o
  -5   2   1      129.44      141.13      5.60 o
  -4   2   1       91.61       96.51      6.00 o
  -3   2   1        0.23        4.60      1.38 o
  -2   2   1     1537.11     1561.76     15.40 o
  -1   2   1     4452.19     4323.83     31.71 o
   0   2   1    60027.46    54759.73    215.81 o
   1   2   1    24019.84    22416.74     50.82 o
   2   2   1     4206.70     3956.93     28.11 o
   3   2   1      154.42      129.22      3.78 o
   4   2   1     4129.83     4046.21     31.36 o
   5   2   1       92.69       98.37      4.72 o
   6   2   1       11.98        8.76      3.32 o
   7   2   1       24.31       21.79      4.08 o
   8   2   1       10.85       17.72      5.16 o
   9   2   1       19.17       26.99      5.59 o
  -9   3   1        0.15        0.00      5.50 o
  -8   3   1        0.07        0.00      5.07 o
  -7   3   1        1.63        0.00      4.92 o
  -6   3   1        3.06        3.13      3.33 o
  -5   3   1      346.55      345.91      8.32 o
  -4   3   1      101.67      124.56      6.55 o
  -3   3   1      292.40      267.29      6.75 o
  -2   3   1      346.98      382.49      6.33 o
  -1   3   1       45.16       48.31      1.60 o
   0   3   1     2688.68     2779.71     16.24 o
   1   3   1     2608.76     2602.69     18.49 o
   2   3   1      314.44      301.83      4.54 o
   3   3   1        1.85        2.32      1.39 o
   4   3   1      779.53      776.67     12.02 o
   5   3   1       28.40       29.06      3.26 o
   6   3   1       74.56       76.51      4.52 o
   7   3   1        3.76        2.11      5.13 o
   8   3   1       15.54       14.15      5.65 o
   9   3   1        1.94        2.17      5.63 o
  -9   4   1        0.26        0.00      5.20 o
  -8   4   1       22.28       22.72      4.98 o
  -7   4   1       14.52        6.37      4.88 o
  -6   4   1        8.41        5.68      3.32 o
  -5   4   1       76.43       75.52      4.54 o
  -4   4   1      139.94      153.66      8.36 o
  -3   4   1       12.77       25.90      3.01 o
  -2   4   1       15.13       16.87      1.99 o
  -1   4   1     1104.28     1084.41      8.50 o
   0   4   1      396.41      406.83      8.54 o
   1   4   1      304.41      300.24      5.33 o
   2   4   1       56.79       57.65      2.83 o
   3   4   1      107.44      119.76      5.98 o
   4   4   1       36.10       36.46      2.83 o
   5   4   1       27.24       32.07      5.06 o
   6   4   1        0.05        2.74      4.50 o
   7   4   1       32.61       31.04      5.63 o
   8   4   1        2.44        0.09      5.50 o
  -8   5   1        3.27        0.65      5.80 o
  -7   5   1       13.18        5.24      4.99 o
  -6   5   1        2.91        0.59      4.04 o
  -5   5   1       15.02       16.48      3.40 o
  -4   5   1       11.78       14.32      2.53 o
  -3   5   1       49.88       47.70      2.93 o
  -2   5   1       48.59       46.93      2.76 o
  -1   5   1      460.44      457.95      8.13 o
   0   5   1     1713.37     1743.41     23.82 o
   1   5   1       69.66       77.83      3.28 o
   2   5   1      113.66      103.24      3.69 o
   3   5   1       28.48       29.14      3.25 o
   4   5   1       21.84       21.97      3.08 o
   5   5   1        0.01        3.75      3.86 o
   6   5   1       38.83       47.07      5.45 o
   7   5   1        9.51        6.12      5.26 o
   8   5   1        0.54        0.00      5.44 o
  -8   6   1        4.20        2.86      6.03 o
  -7   6   1       30.60       25.08      6.11 o
  -6   6   1        8.13        4.81      5.80 o
  -5   6   1      110.45      104.71      5.46 o
  -4   6   1       75.52       80.16      4.60 o
  -3   6   1       83.45       87.62      4.65 o
  -2   6   1      316.69      298.27      6.61 o
  -1   6   1      249.93      241.78      6.71 o
   0   6   1     3318.00     3386.27     28.74 o
   1   6   1     1782.56     1738.69     23.51 o
   2   6   1        0.26        0.56      1.38 o
   3   6   1       80.55       87.43      4.09 o
   4   6   1      608.77      623.17     13.15 o
   5   6   1      463.73      456.01     14.95 o
   6   6   1        4.08        6.48      4.27 o
   7   6   1        0.10        0.00      6.35 o
   8   6   1        1.54        3.92      6.23 o
  -7   7   1        5.25        0.00      6.75 o
  -6   7   1       38.42       38.65      5.35 o
  -5   7   1        3.92        2.46      4.71 o
  -4   7   1       69.87       69.31      5.24 o
  -3   7   1      131.04      146.35      8.44 o
  -2   7   1      229.20      237.42     10.77 o
  -1   7   1       95.96      103.36      7.69 o
   0   7   1       34.41       26.89      3.98 o
   1   7   1      280.24      279.78      7.27 o
   2   7   1      252.67      247.94      9.98 o
   3   7   1       92.68       99.33      6.02 o
   4   7   1      114.61      107.58      6.01 o
   5   7   1       20.08       22.88      4.73 o
   6   7   1        4.00        0.00      5.64 o
   7   7   1        0.23        2.33      6.74 o
  -6   8   1       58.33       53.00      8.09 o
  -5   8   1       32.91       29.04      7.11 o
  -4   8   1       92.49       81.53      7.42 o
  -3   8   1       43.27       45.86      6.15 o
  -2   8   1       20.57       26.13      5.31 o
  -1   8   1      471.01      488.15     17.31 o
   0   8   1     1200.58     1236.36     30.86 o
   1   8   1        0.24       11.38      5.75 o
   2   8   1       71.75       66.29      6.52 o
   3   8   1      111.38      103.81      7.74 o
   4   8   1        7.41       10.63      6.55 o
   5   8   1       16.13       11.15      6.85 o
   6   8   1        4.28        8.73      7.51 o
  -5   9   1       23.10       16.51      7.08 o
  -4   9   1        0.44        1.05      6.50 o
  -3   9   1        7.96        3.15      5.64 o
  -2   9   1      216.06      230.78     12.11 o
  -1   9   1       70.00       49.92      8.49 o
   0   9   1        4.08        7.61      7.73 o
   1   9   1       34.60       22.13      8.22 o
   2   9   1      223.55      206.76     13.54 o
   3   9   1        0.92        0.00      6.47 o
   4   9   1       20.65       16.21      7.11 o
   5   9   1        1.25        3.71      6.81 o
  -4  10   1       19.94       16.84      9.87 o
  -3  10   1        1.11        0.00      9.45 o
  -2  10   1        0.11        0.00      7.84 o
  -1  10   1       46.96       47.93      8.95 o
   0  10   1      360.65      356.93     24.06 o
   1  10   1      268.95      257.59     16.86 o
   2  10   1      100.76      109.86     13.68 o
   3  10   1        9.52        7.54      9.47 o
  -9   0   2      156.54      145.39     12.93 o
  -8   0   2        5.79        6.63      6.03 o
  -7   0   2      621.11      567.83     17.82 o
  -6   0   2     1364.20     1467.82     25.68 o
  -5   0   2      919.23      956.70     18.74 o
  -4   0   2        1.82        0.94      3.18 o
  -3   0   2     1762.61     1715.22     29.25 o
  -2   0   2     5925.97     5697.51     32.99 o
  -1   0   2       38.55       36.18      2.21 o
   1   0   2    10311.22     9343.80     95.27 o
   2   0   2    17274.60    15774.41     75.27 o
   3   0   2     6554.44     6697.61     59.59 o
   4   0   2      313.56      323.89     10.09 o
   5   0   2      389.04      469.25     13.44 o
   6   0   2       15.78       19.81      6.76 o
   7   0   2      143.50      146.85      9.85 o
   8   0   2       29.23       26.04      6.40 o
   9   0   2        2.36        2.17      8.94 o
  -9   1   2        3.83        8.21      5.10 o
  -8   1   2        5.95        8.86      4.23 o
  -7   1   2       33.89       28.20      4.79 o
  -6   1   2       75.34       82.52      5.36 o
  -5   1   2     1006.29     1006.61     20.29 o
  -4   1   2      162.02      160.38      5.25 o
  -3   1   2     1544.08     1442.17     12.35 o
  -2   1   2     1380.56     1410.03      9.38 o
  -1   1   2      510.37      482.67      3.35 o
   1   1   2     1598.71     1482.70      6.56 o
   2   1   2      443.82      424.78      5.57 o
   3   1   2      109.74      118.25      3.21 o
   4   1   2        7.25        5.11      2.49 o
   5   1   2       13.58       12.22      2.69 o
   6   1   2        0.25        0.00      3.22 o
   7   1   2        0.05        0.00      3.80 o
   8   1   2        8.48        4.93      5.29 o
   9   1   2       21.49       13.31      7.04 o
  -9   2   2        5.29        6.41      5.11 o
  -8   2   2        1.89        0.00      4.69 o
  -7   2   2       10.86        9.71      4.19 o
  -6   2   2       61.76       62.41      4.79 o
  -5   2   2        2.56        8.99      3.20 o
  -4   2   2     1983.14     1937.55     19.27 o
  -3   2   2      502.74      459.45      7.30 o
  -2   2   2      495.21      482.27      5.10 o
  -1   2   2      379.25      375.58      4.12 o
   0   2   2     1539.92     1501.43      7.37 o
   1   2   2      129.59      123.58      2.19 o
   2   2   2     1062.87     1036.01     10.03 o
   3   2   2      215.83      213.38      6.78 o
   4   2   2     1090.61     1111.31     11.54 o
   5   2   2      178.73      181.43      6.17 o
   6   2   2       26.29       22.72      3.31 o
   7   2   2       14.97       13.49      5.11 o
   8   2   2       47.64       46.20      6.39 o
   9   2   2       31.31       28.93      6.41 o
  -9   3   2       17.37       15.86      5.12 o
  -8   3   2        0.47        1.59      4.37 o
  -7   3   2        0.15        0.00      3.62 o
  -6   3   2       63.67       60.87      4.75 o
  -5   3   2       23.33       35.97      3.91 o
  -4   3   2        3.15        1.15      4.26 o
  -3   3   2      298.38      304.94      5.97 o
  -2   3   2      596.27      543.31      5.37 o
  -1   3   2     1108.68     1098.05     11.97 o
   0   3   2    14601.70    14706.37     43.30 o
   1   3   2      313.53      302.56      5.84 o
   2   3   2      997.01      977.30      8.57 o
   3   3   2      542.40      515.13     10.08 o
   4   3   2       83.24      106.58      4.61 o
   5   3   2       15.45       17.46      2.99 o
   6   3   2        3.16        1.78      2.42 o
   7   3   2        0.02        0.00      4.93 o
   8   3   2        2.04        1.22      5.53 o
   9   3   2       11.08        4.91      5.95 o
  -9   4   2       16.13       14.15      5.72 o
  -8   4   2        7.62        3.70      4.74 o
  -7   4   2       39.23       30.28      5.08 o
  -6   4   2       23.27       23.18      3.53 o
  -5   4   2      500.04      495.17      9.54 o
  -4   4   2       22.18       25.71      2.83 o
  -3   4   2      356.31      347.64      5.68 o
  -2   4   2     1563.98     1485.22     19.43 o
  -1   4   2      415.02      402.73      6.14 o
   0   4   2      227.11      180.77      4.17 o
   1   4   2     2506.26     2492.11     14.37 o
   2   4   2        6.36        6.30      1.81 o
   3   4   2     2059.21     2036.81     14.05 o
   4   4   2      117.13      108.61      4.84 o
   5   4   2      803.09      808.38     21.82 o
   6   4   2      466.22      440.90     12.38 o
   7   4   2      123.00      109.34      7.50 o
   8   4   2        3.43        3.21      5.68 o
  -8   5   2        0.74        0.00      6.20 o
  -7   5   2        5.50        1.65      4.88 o
  -6   5   2       27.69       25.60      4.15 o
  -5   5   2        1.48        3.71      2.98 o
  -4   5   2       49.55       51.32      3.50 o
  -3   5   2        8.68        9.96      1.71 o
  -2   5   2     1292.45     1261.61     20.85 o
  -1   5   2       91.10       94.31      3.58 o
   0   5   2     1192.73     1222.54     12.79 o
   1   5   2      466.74      442.67      7.62 o
   2   5   2      149.68      132.78      4.33 o
   3   5   2      249.08      232.95      6.31 o
   4   5   2        0.05        0.24      2.85 o
   5   5   2      183.93      178.66      6.74 o
   6   5   2       33.40       37.48      5.43 o
   7   5   2       60.00       60.05      6.66 o
   8   5   2        1.13        0.01      5.59 o
  -8   6   2       31.68       33.40      6.27 o
  -7   6   2        5.38        0.00      6.28 o
  -6   6   2       18.56       17.04      5.61 o
  -5   6   2      165.86      155.12      8.81 o
  -4   6   2      388.18      373.12     11.30 o
  -3   6   2        0.56        0.95      1.27 o
  -2   6   2        1.63       10.51      4.53 o
  -1   6   2      397.94      408.65      8.27 o
   0   6   2      946.32      937.78     11.88 o
   1   6   2        0.14        0.23      2.94 o
   2   6   2       11.13        9.69      1.90 o
   3   6   2        3.64        9.49      3.68 o
   4   6   2      373.54      380.56      9.03 o
   5   6   2       65.73       78.90      7.19 o
   6   6   2        8.93        5.63      4.38 o
   7   6   2        0.01        0.30      6.16 o
   8   6   2        0.05        0.00      6.95 o
  -7   7   2       79.12       80.69      8.37 o
  -6   7   2        7.51        7.39      4.99 o
  -5   7   2        1.10        0.00      4.20 o
  -4   7   2       24.79       34.91      5.68 o
  -3   7   2      393.03      379.91     13.22 o
  -2   7   2       91.77       92.67      7.38 o
  -1   7   2      220.77      228.01     10.34 o
   0   7   2       87.16       83.17      5.21 o
   1   7   2       24.76       22.32      3.21 o
   2   7   2       92.16       83.97      5.41 o
   3   7   2       11.07       14.87      4.02 o
   4   7   2       72.37       67.67      5.48 o
   5   7   2       13.14       12.94      5.19 o
   6   7   2       38.85       32.54      6.11 o
   7   7   2        0.40        0.00      6.98 o
  -6   8   2      132.00      131.45      9.40 o
  -5   8   2       15.43       17.01      6.67 o
  -4   8   2        9.90        8.09      6.23 o
  -3   8   2        0.25        1.18      5.58 o
  -2   8   2       71.40       80.81      7.64 o
  -1   8   2      203.84      183.10     10.41 o
   0   8   2       92.65       99.03      8.10 o
   1   8   2      528.65      520.96     12.74 o
   2   8   2      220.65      226.37     11.48 o
   3   8   2      445.08      421.95     20.84 o
   4   8   2       22.95       13.05      7.02 o
   5   8   2       37.49       27.38      7.15 o
   6   8   2        0.47        0.60      7.51 o
  -5   9   2       38.87       39.89      8.34 o
  -4   9   2        5.93       14.26      6.66 o
  -3   9   2       30.36       19.31      6.20 o
  -2   9   2        0.94        8.05      6.08 o
  -1   9   2      132.20       99.27     10.32 o
   0   9   2       11.78        3.95      7.56 o
   1   9   2      205.60      227.44     14.04 o
   2   9   2       39.14       62.68      7.87 o
   3   9   2        8.01        1.07      7.42 o
   4   9   2        5.53       16.27      7.67 o
   5   9   2        2.48        2.12      7.26 o
  -3  10   2        3.42        0.00      8.23 o
  -2  10   2       35.78       22.09      8.19 o
  -1  10   2       25.37       37.43      8.30 o
   0  10   2      262.43      240.80     18.45 o
   1  10   2       23.16       26.60      8.09 o
   2  10   2        7.24        1.12      8.19 o
   3  10   2        6.38       14.28      9.66 o
  -9   1   3        8.03        7.34      5.11 o
  -8   1   3        0.13        0.00      4.13 o
  -7   1   3      513.85      511.21     11.24 o
  -6   1   3        1.16        6.42      3.79 o
  -5   1   3       54.29       58.81      4.28 o
  -4   1   3      878.34      873.91     10.71 o
  -3   1   3     3114.33     3030.24     19.63 o
  -2   1   3     2840.22     2754.20     14.13 o
  -1   1   3     1202.59     1162.64      8.15 o
   0   1   3       28.32       39.46      1.21 o
   1   1   3     1808.97     1706.32      7.72 o
   2   1   3      248.25      240.89      5.20 o
   3   1   3       57.14       64.66      3.13 o
   4   1   3      900.75     1009.70     13.01 o
   5   1   3      111.99      100.63      4.81 o
   6   1   3      185.92      193.58      6.98 o
   7   1   3        2.14        1.44      3.66 o
   8   1   3        2.21        0.00      5.21 o
   9   1   3        0.02        0.00      6.75 o
  -9   2   3       52.33       54.27      5.80 o
  -8   2   3        2.59        2.60      4.63 o
  -7   2   3        3.97        4.93      3.90 o
  -6   2   3      555.78      578.99     11.19 o
  -5   2   3     1098.58     1132.92     13.83 o
  -4   2   3      708.43      760.22     13.97 o
  -3   2   3      382.86      400.89      6.31 o
  -2   2   3      519.86      472.96      7.99 o
  -1   2   3     5762.53     5456.47     20.17 o
   0   2   3     2716.84     2604.16     11.51 o
   1   2   3      217.86      212.39      3.20 o
   2   2   3      694.70      664.13      8.27 o
   3   2   3     5388.28     5422.08     29.31 o
   4   2   3     3516.34     3584.96     23.50 o
   5   2   3      105.81      121.46      5.62 o
   6   2   3       69.00       68.29      4.12 o
   7   2   3       95.03      109.22      7.86 o
   8   2   3       61.27       63.03      6.82 o
   9   2   3        0.23        2.53      5.95 o
  -9   3   3       31.32       21.45      5.49 o
  -8   3   3        0.24        0.00      4.90 o
  -7   3   3      147.66      173.69      7.19 o
  -6   3   3       79.08       82.94      5.10 o
  -5   3   3        4.59        9.62      2.90 o
  -4   3   3       92.51       89.29      3.89 o
  -3   3   3     1542.16     1530.31     12.43 o
  -2   3   3     1485.98     1452.07     10.58 o
  -1   3   3      699.77      680.58      8.31 o
   0   3   3     4725.92     4662.05     28.88 o
   1   3   3      509.97      508.77      5.71 o
   2   3   3     2553.16     2498.97     19.73 o
   3   3   3       63.05       56.76      2.94 o
   4   3   3      132.34      143.93      4.95 o
   5   3   3      341.74      346.35     10.00 o
   6   3   3      214.82      235.99      9.36 o
   7   3   3        8.01       14.25      5.62 o
   8   3   3       42.16       56.81      6.50 o
   9   3   3        3.78       10.64      5.84 o
  -8   4   3       32.20       34.10      5.03 o
  -7   4   3       66.45       58.90      5.80 o
  -6   4   3       31.01       31.03      3.91 o
  -5   4   3      169.21      179.19      5.98 o
  -4   4   3       94.10      103.41      4.43 o
  -3   4   3        0.24        1.65      1.46 o
  -2   4   3      186.89      205.88      7.01 o
  -1   4   3      148.73      144.49      4.40 o
   0   4   3      685.68      704.56     10.95 o
   1   4   3      251.20      247.88      4.95 o
   2   4   3      193.85      191.23      5.07 o
   3   4   3        7.06        6.92      1.35 o
   4   4   3        0.34       14.47      5.31 o
   5   4   3        3.00        7.70      2.87 o
   6   4   3        1.71        5.67      4.83 o
   7   4   3       11.51       14.80      5.76 o
   8   4   3       22.45       32.78      6.08 o
  -8   5   3        0.01        3.43      6.03 o
  -7   5   3      110.04       94.43      6.88 o
  -6   5   3      188.38      179.35      7.27 o
  -5   5   3      114.55      109.32      5.05 o
  -4   5   3       19.51       19.28      2.33 o
  -3   5   3      464.19      441.57     11.32 o
  -2   5   3      286.38      300.87      9.30 o
  -1   5   3      319.45      334.06      7.91 o
   0   5   3     5656.68     5887.15     27.17 o
   1   5   3      314.47      309.95      5.11 o
   2   5   3        0.81        3.33      1.94 o
   3   5   3        3.53        3.71      2.30 o
   4   5   3      182.02      181.67      6.11 o
   5   5   3      240.02      233.83      7.14 o
   6   5   3      251.30      256.20     10.49 o
   7   5   3       18.84       26.83      5.76 o
   8   5   3        8.51        4.35      5.89 o
  -8   6   3        3.23        2.50      6.32 o
  -7   6   3        9.07       11.73      6.11 o
  -6   6   3      371.19      383.94     12.84 o
  -5   6   3       24.86       27.28      4.29 o
  -4   6   3        1.53        3.02      3.12 o
  -3   6   3       29.80       35.68      4.91 o
  -2   6   3      379.02      393.19     11.18 o
  -1   6   3      303.36      297.31     10.83 o
   0   6   3       55.41       84.23      5.48 o
   1   6   3       12.77       13.08      1.76 o
   2   6   3       81.68       87.54      3.45 o
   3   6   3     1474.34     1418.23     16.43 o
   4   6   3      126.72      135.35      5.80 o
   5   6   3       73.39       63.41      7.60 o
   6   6   3       73.41       72.06      7.24 o
   7   6   3      100.44      102.57      8.57 o
  -7   7   3       27.45       17.56      8.45 o
  -6   7   3       28.26       30.92      5.62 o
  -5   7   3       24.57       26.34      4.97 o
  -4   7   3       75.78       81.65      7.20 o
  -3   7   3        8.65        6.34      5.24 o
  -2   7   3      145.84      140.36      8.71 o
  -1   7   3        1.16        0.81      5.02 o
   0   7   3       33.93       37.80      4.09 o
   1   7   3       41.88       39.00      3.68 o
   2   7   3       36.09       28.52      3.81 o
   3   7   3      139.58      123.27      6.90 o
   4   7   3        0.09        1.18      4.27 o
   5   7   3       69.67       65.05      6.68 o
   6   7   3        4.18        7.68      6.01 o
   7   7   3        0.12        3.18      7.28 o
  -6   8   3       42.91       57.49     10.56 o
  -5   8   3       68.70       69.93      8.32 o
  -4   8   3        1.80        2.74      5.90 o
  -3   8   3       38.06       36.36      5.62 o
  -2   8   3       73.93       78.43      7.54 o
  -1   8   3       86.43       93.56      8.45 o
   0   8   3       93.82       94.75      8.00 o
   1   8   3       17.00       17.27      4.64 o
   2   8   3       33.30       39.26      5.15 o
   3   8   3       13.88       13.54      4.96 o
   4   8   3       50.97       57.29      7.58 o
   5   8   3        4.60        1.56      6.70 o
   6   8   3        4.72        0.00      7.79 o
  -5   9   3        1.42        0.00      7.36 o
  -4   9   3        5.07        3.53      5.91 o
  -3   9   3       44.96       45.49      6.86 o
  -2   9   3        2.61        2.66      5.94 o
  -1   9   3       17.96       12.23      7.42 o
   0   9   3        1.18        1.96      7.59 o
   1   9   3        0.47        0.00      7.41 o
   2   9   3       10.06        4.13      7.05 o
   3   9   3        6.27       13.94      9.70 o
   4   9   3       29.64       35.85      8.64 o
   5   9   3        8.17        0.15      7.50 o
  -3  10   3       23.87       19.27      8.29 o
  -2  10   3        5.30        0.00      7.48 o
  -1  10   3       64.30       43.86      8.35 o
   0  10   3        8.55        3.80      7.69 o
   1  10   3       47.91       43.31      8.46 o
   2  10   3       10.78        3.63      9.34 o
   3  10   3       59.33       62.80     11.70 o
  -9   0   4        4.76        0.00      6.65 o
  -8   0   4       22.30        5.09      5.92 o
  -7   0   4      221.78      208.58     11.06 o
  -6   0   4      663.13      644.92     16.14 o
  -5   0   4       87.34      109.37      6.50 o
  -4   0   4      582.43      565.21     12.38 o
  -3   0   4     2432.11     2287.49     32.33 o
  -2   0   4      448.59      427.15     11.12 o
  -1   0   4     9173.39     8938.77     44.78 o
   0   0   4     3527.89     3266.15     36.10 o
   1   0   4     2273.08     2294.51     19.70 o
   2   0   4     3852.41     3661.09     21.32 o
   3   0   4       69.49       92.17      6.79 o
   4   0   4     3599.37     3867.16     56.95 o
   5   0   4       84.02       72.20      6.40 o
   6   0   4       87.24       90.61      6.88 o
   7   0   4       81.51       81.37      7.78 o
   8   0   4       49.85       60.37      9.98 o
   9   0   4       12.80        6.72     10.06 o
  -9   1   4        2.70        0.05      5.19 o
  -8   1   4       12.21       11.10      4.25 o
  -7   1   4      486.18      488.06     11.11 o
  -6   1   4      231.00      227.11      7.20 o
  -5   1   4      221.73      206.90      6.05 o
  -4   1   4      484.24      451.42      7.73 o
  -3   1   4      982.86      975.63      9.69 o
  -2   1   4      608.89      617.71      6.00 o
  -1   1   4      321.02      317.85      4.46 o
   0   1   4       79.16       76.13      1.95 o
   1   1   4     1914.85     1803.73     11.35 o
   2   1   4     1804.97     1774.70     14.93 o
   3   1   4      155.26      131.80      3.59 o
   4   1   4     2138.77     2116.30     17.33 o
   5   1   4       39.75       49.60      4.31 o
   6   1   4      296.00      296.59      8.34 o
   7   1   4       43.99       35.53      4.18 o
   8   1   4        9.07       16.14      6.37 o
   9   1   4       33.72       46.08      7.40 o
  -9   2   4        0.38        2.05      5.40 o
  -8   2   4        0.46        1.27      3.96 o
  -7   2   4       19.75       19.96      4.66 o
  -6   2   4      107.72      119.79      5.70 o
  -5   2   4       56.46       66.91      4.06 o
  -4   2   4      130.30      139.41      4.71 o
  -3   2   4      102.38       97.63      3.46 o
  -2   2   4     3720.16     3594.13     18.04 o
  -1   2   4       14.61       15.63      1.40 o
   0   2   4       31.46       30.42      1.42 o
   1   2   4      303.44      284.31      3.61 o
   2   2   4     1800.09     1741.65     14.49 o
   3   2   4      938.85      970.91     16.20 o
   4   2   4      231.06      232.78      5.67 o
   5   2   4       27.86       25.04      2.44 o
   6   2   4        1.17        4.31      2.19 o
   7   2   4        4.21        5.09      5.13 o
   8   2   4       14.90       16.22      5.41 o
   9   2   4       23.37       24.73      6.01 o
  -9   3   4       54.97       41.49      6.05 o
  -8   3   4       33.03       25.86      5.02 o
  -7   3   4      528.37      519.75     11.31 o
  -6   3   4      953.40      972.59     14.07 o
  -5   3   4      405.88      354.63      8.34 o
  -4   3   4      208.22      226.16      5.80 o
  -3   3   4      246.23      268.16      6.64 o
  -2   3   4      617.17      579.19      6.56 o
  -1   3   4      385.99      386.55      7.51 o
   0   3   4     5363.63     5387.65     30.61 o
   1   3   4      384.02      361.82      5.00 o
   2   3   4      500.72      502.94      7.07 o
   3   3   4      211.54      231.04      6.31 o
   4   3   4      213.09      199.26      7.27 o
   5   3   4      422.95      396.92     10.14 o
   6   3   4      714.14      759.77     15.78 o
   7   3   4      287.08      290.40     11.40 o
   8   3   4       27.67       19.70      6.10 o
   9   3   4       22.79       24.39      6.12 o
  -8   4   4        6.01        4.89      4.50 o
  -7   4   4      614.78      601.16     13.58 o
  -6   4   4      365.22      360.20      8.97 o
  -5   4   4       88.87       94.77      4.73 o
  -4   4   4      120.12      118.25      4.17 o
  -3   4   4      263.14      243.74      4.83 o
  -2   4   4      185.71      183.38      7.39 o
  -1   4   4     1738.45     1779.49     19.25 o
   0   4   4     4123.87     4163.26     43.88 o
   1   4   4        1.06        1.98      1.55 o
   2   4   4     3478.39     3405.52     25.01 o
   3   4   4      301.39      310.43      6.46 o
   4   4   4     2515.38     2570.41     32.20 o
   5   4   4      293.03      312.27     10.42 o
   6   4   4       18.77       21.52      4.73 o
   7   4   4      435.89      416.89     13.37 o
   8   4   4      115.81      116.85      8.60 o
  -8   5   4       23.86       19.20      6.09 o
  -7   5   4      178.56      189.55     10.11 o
  -6   5   4       30.32       33.87      4.65 o
  -5   5   4      102.32      113.39      5.29 o
  -4   5   4       39.86       34.19      2.58 o
  -3   5   4       24.80       29.18      4.32 o
  -2   5   4      242.84      260.44      9.22 o
  -1   5   4       34.08       32.14      3.20 o
   0   5   4       47.67       47.15      3.67 o
   1   5   4      650.62      649.88      8.47 o
   2   5   4      178.59      191.70      7.04 o
   3   5   4       20.90       21.20      2.19 o
   4   5   4       16.42       18.78      2.43 o
   5   5   4      113.64      116.53      6.92 o
   6   5   4      143.72      147.15      7.64 o
   7   5   4       90.29       84.12      7.24 o
   8   5   4        0.54        0.00      5.88 o
  -8   6   4        0.16        1.80      7.27 o
  -7   6   4       49.00       44.21      6.43 o
  -6   6   4        5.86       12.38      5.06 o
  -5   6   4      259.74      261.09      8.49 o
  -4   6   4        6.20        1.72      4.89 o
  -3   6   4       33.64       29.61      4.88 o
  -2   6   4       24.53       34.13      5.24 o
  -1   6   4        7.61        9.34      1.51 o
   0   6   4        0.71        0.30      2.11 o
   1   6   4       31.80       31.67      2.52 o
   2   6   4      263.18      264.50      6.94 o
   3   6   4       19.66       20.56      3.11 o
   4   6   4      169.09      180.65      7.48 o
   5   6   4       46.89       43.34      5.89 o
   6   6   4        3.35        4.74      5.35 o
   7   6   4       29.91       29.07      5.66 o
  -7   7   4      105.85      115.86     11.38 o
  -6   7   4      157.00      177.04     12.92 o
  -5   7   4       34.23       22.34      5.80 o
  -4   7   4       16.75       18.67      5.31 o
  -3   7   4       39.24       41.08      6.20 o
  -2   7   4        5.89        6.18      5.05 o
  -1   7   4        0.73        0.00      4.72 o
   0   7   4       98.98       92.00      4.27 o
   1   7   4       99.80       90.65      5.54 o
   2   7   4        0.02        0.00      2.37 o
   3   7   4       30.14       29.98      4.45 o
   4   7   4      149.71      146.23      8.39 o
   5   7   4       12.62       11.28      5.41 o
   6   7   4       62.33       62.23      6.90 o
   7   7   4       18.87       18.71      7.30 o
  -6   8   4      159.96      136.82     11.47 o
  -5   8   4       40.92       39.66      6.51 o
  -4   8   4       13.79       17.72      5.76 o
  -3   8   4       40.06       38.51      6.52 o
  -2   8   4        3.67        4.82      5.67 o
  -1   8   4        0.50        0.00      5.50 o
   0   8   4       26.77       50.74      6.74 o
   1   8   4        3.95        0.00      4.13 o
   2   8   4        4.06        0.14      4.17 o
   3   8   4       53.14       45.26      7.98 o
   4   8   4       70.47       64.93      9.14 o
   5   8   4        0.61        0.00      7.61 o
   6   8   4        0.92        3.31      7.91 o
  -5   9   4       15.40       21.92      7.27 o
  -4   9   4       12.42       15.46      6.66 o
  -3   9   4       11.99        4.55      6.07 o
  -2   9   4       30.52       48.19      7.14 o
  -1   9   4        0.00        2.60      5.62 o
   0   9   4        4.44        6.58      7.76 o
   1   9   4       13.19        4.89      7.17 o
   2   9   4       22.72       25.40      6.98 o
   3   9   4        6.62        0.00      9.79 o
   4   9   4       10.75        5.66      6.59 o
   5   9   4       38.15       35.07      7.48 o
  -3  10   4        0.00        0.00      8.40 o
  -2  10   4        0.33        3.86      7.65 o
  -1  10   4        0.59        3.49      7.88 o
   0  10   4        0.67        0.00      7.70 o
   1  10   4       10.97       16.20      7.77 o
   2  10   4       25.98       19.49      8.55 o
   3  10   4       67.32       76.04     11.60 o
  -9   1   5        4.61        0.00      5.01 o
  -8   1   5       18.05       20.36      4.32 o
  -7   1   5       80.16       80.02      5.74 o
  -6   1   5      849.80      835.88     13.02 o
  -5   1   5        3.57        8.20      2.77 o
  -4   1   5      525.44      552.03      8.60 o
  -3   1   5      650.37      616.39      7.94 o
  -2   1   5      383.25      378.43      5.43 o
  -1   1   5       54.58       58.42      2.70 o
   0   1   5      245.49      229.22      4.62 o
   1   1   5      189.03      186.51      3.32 o
   2   1   5       42.61       47.36      2.30 o
   3   1   5      202.84      193.98      3.94 o
   4   1   5        4.17        7.27      2.75 o
   5   1   5       33.32       27.98      4.01 o
   6   1   5       20.68       19.92      3.50 o
   7   1   5      182.95      177.69      6.94 o
   8   1   5       87.02       81.20      7.09 o
   9   1   5        9.16        7.74      6.92 o
  -9   2   5        0.36        0.00      5.18 o
  -8   2   5        1.03        1.14      4.03 o
  -7   2   5     1119.24     1050.51     15.85 o
  -6   2   5      165.67      177.46      6.67 o
  -5   2   5      246.81      262.16      7.21 o
  -4   2   5      109.26       94.17      3.89 o
  -3   2   5     1564.66     1613.62     13.49 o
  -2   2   5      792.62      755.94      7.70 o
  -1   2   5      749.54      691.47      6.36 o
   0   2   5     2919.43     2815.23     12.89 o
   1   2   5      922.74      861.45      7.26 o
   2   2   5      746.97      674.55      9.39 o
   3   2   5       12.37        5.22      2.92 o
   4   2   5      426.57      461.70      8.01 o
   5   2   5      262.54      250.02      6.40 o
   6   2   5       36.58       49.45      3.56 o
   7   2   5      268.62      272.31      9.88 o
   8   2   5       16.52       22.34      5.55 o
   9   2   5       41.29       49.30      7.84 o
  -9   3   5        4.45        8.26      5.54 o
  -8   3   5       91.78       80.77      6.91 o
  -7   3   5        2.15        9.08      4.25 o
  -6   3   5     1202.03     1222.77     15.23 o
  -5   3   5       45.76       53.62      3.85 o
  -4   3   5      170.78      174.59      5.31 o
  -3   3   5       49.79       39.76      3.03 o
  -2   3   5       85.67       97.96      3.16 o
  -1   3   5       99.31       93.74      2.77 o
   0   3   5       37.34       34.98      1.91 o
   1   3   5       96.75       93.20      2.93 o
   2   3   5      398.36      363.08      7.52 o
   3   3   5       66.23       78.78      5.58 o
   4   3   5      468.96      426.05      9.54 o
   5   3   5      142.95      150.32      7.29 o
   6   3   5       44.53       48.30      5.62 o
   7   3   5      299.63      299.28     11.56 o
   8   3   5       12.01       12.95      6.06 o
   9   3   5       46.51       57.46      6.94 o
  -8   4   5        9.64        9.96      4.79 o
  -7   4   5      151.06      175.15      9.77 o
  -6   4   5        0.95        8.01      3.61 o
  -5   4   5        0.59        1.07      2.94 o
  -4   4   5       16.12       18.71      2.53 o
  -3   4   5        1.70        1.70      1.34 o
  -2   4   5       49.86       52.49      4.69 o
  -1   4   5        2.09        0.89      3.32 o
   0   4   5       60.99       68.22      2.83 o
   1   4   5      233.12      228.31      5.81 o
   2   4   5       13.26       10.31      2.37 o
   3   4   5      702.91      698.29     11.90 o
   4   4   5      139.79      151.13      6.72 o
   5   4   5        0.10        2.60      4.28 o
   6   4   5        2.89        4.09      4.56 o
   7   4   5       54.69       54.18      6.58 o
   8   4   5       13.29       11.33      5.72 o
  -8   5   5       65.83       61.22      6.59 o
  -7   5   5      105.03      105.54      8.25 o
  -6   5   5      740.19      745.18     14.78 o
  -5   5   5       25.38       22.54      3.32 o
  -4   5   5       26.58       27.65      3.02 o
  -3   5   5        0.02        1.51      4.52 o
  -2   5   5      140.70      172.18      8.55 o
  -1   5   5       53.39       53.65      4.97 o
   0   5   5      125.38      120.45      4.69 o
   1   5   5        0.94        5.01      1.84 o
   2   5   5      284.07      297.95      6.67 o
   3   5   5       16.03       20.80      1.71 o
   4   5   5       49.90       45.97      4.48 o
   5   5   5       90.50       84.09      6.22 o
   6   5   5      264.75      262.04      9.62 o
   7   5   5      325.24      330.35     14.05 o
   8   5   5       75.90       72.58      7.44 o
  -8   6   5        4.53        4.03      7.51 o
  -7   6   5      363.72      346.05     13.04 o
  -6   6   5       79.49       82.61      8.22 o
  -5   6   5        1.12        1.33      4.72 o
  -4   6   5        4.28        3.08      4.66 o
  -3   6   5      259.00      245.21     10.24 o
  -2   6   5        0.05        4.07      4.55 o
  -1   6   5       20.51       21.45      2.37 o
   0   6   5      448.26      446.99      5.40 o
   1   6   5      162.67      165.94      6.74 o
   2   6   5        9.62       11.33      2.17 o
   3   6   5        4.58        2.01      2.59 o
   4   6   5       90.37       85.58      5.79 o
   5   6   5      113.42      116.14      6.94 o
   6   6   5        1.81        0.00      5.52 o
   7   6   5       92.35       81.45      8.42 o
  -7   7   5        0.02        7.02      9.13 o
  -6   7   5       53.06       69.46     10.80 o
  -5   7   5        3.54        7.29      4.25 o
  -4   7   5       71.65       71.36      6.82 o
  -3   7   5      168.71      189.71     10.12 o
  -2   7   5        2.53        1.66      5.18 o
  -1   7   5       14.50       15.59      3.81 o
   0   7   5       69.47       69.87      3.80 o
   1   7   5        0.13        2.79      1.67 o
   2   7   5       27.63       31.93      3.24 o
   3   7   5       61.65       72.72      5.43 o
   4   7   5       45.14       46.32      5.53 o
   5   7   5       16.19       16.71      5.10 o
   6   7   5        4.50        7.82      5.74 o
   7   7   5       30.18       37.99      7.24 o
  -6   8   5       21.33       20.36      9.42 o
  -5   8   5       19.75       29.73      6.04 o
  -4   8   5        6.14        4.67      5.65 o
  -3   8   5       60.06       62.77      7.60 o
  -2   8   5        6.22        1.61      5.47 o
  -1   8   5       15.06       14.56      5.19 o
   0   8   5      129.72      129.05      8.83 o
   1   8   5       27.18       30.17      6.16 o
   2   8   5       18.25       16.49      4.56 o
   3   8   5       42.09       47.30      7.97 o
   4   8   5       25.63       20.82      7.57 o
   5   8   5        0.59        0.04      7.87 o
   6   8   5        3.40        8.50      8.28 o
  -5   9   5        1.51       12.98      8.08 o
  -4   9   5        6.55        2.97      6.69 o
  -3   9   5       39.19       36.49      7.21 o
  -2   9   5       53.02       57.31     11.54 o
  -1   9   5        4.49        3.10      6.01 o
   0   9   5        0.05        0.00      7.88 o
   1   9   5        0.33        1.64      6.90 o
   2   9   5        6.87        6.71      6.47 o
   3   9   5       24.31       18.60     12.04 o
   4   9   5        0.55        0.08      6.37 o
   5   9   5        1.15        0.00      7.39 o
  -3  10   5       15.96       22.22      8.82 o
  -2  10   5       38.62       38.39      8.22 o
  -1  10   5        0.00        0.00      7.97 o
   0  10   5        0.60        0.00      7.45 o
   1  10   5        0.50        2.11      7.65 o
   2  10   5        8.33       13.00      8.68 o
   3  10   5        9.69       10.39      9.92 o
  -9   0   6       18.86       23.60      6.65 o
  -8   0   6       10.12        7.70      6.34 o
  -7   0   6      807.64      737.72     19.03 o
  -6   0   6      342.04      323.36     12.09 o
  -5   0   6      777.76      757.87     20.55 o
  -4   0   6      118.30      108.33      5.94 o
  -3   0   6      763.20      871.70     19.75 o
  -2   0   6      326.13      303.43      8.70 o
  -1   0   6     5494.88     5204.71     60.58 o
   0   0   6     4181.18     3980.34     31.23 o
   1   0   6       61.90       50.23      3.57 o
   2   0   6     1876.23     1868.48     19.21 o
   3   0   6     1174.17     1119.83     18.50 o
   4   0   6      140.18      130.11      7.21 o
   5   0   6      245.72      238.88     10.21 o
   6   0   6      320.54      317.78     12.67 o
   7   0   6      576.10      468.89     18.82 o
   8   0   6        0.17        0.00      9.21 o
   9   0   6        5.94       22.16     10.92 o
  -9   1   6        6.65        6.34      4.97 o
  -8   1   6        0.44        0.00      4.19 o
  -7   1   6      226.14      240.45      8.36 o
  -6   1   6      541.30      539.19     11.20 o
  -5   1   6       20.72       20.40      3.03 o
  -4   1   6      394.32      390.17      7.45 o
  -3   1   6      238.23      239.55      5.25 o
  -2   1   6     3073.15     3020.65     16.00 o
  -1   1   6      140.24      137.17      5.12 o
   0   1   6      228.75      198.30      6.26 o
   1   1   6      616.63      592.46      8.22 o
   2   1   6        6.64        9.63      1.20 o
   3   1   6      156.11      145.36      3.47 o
   4   1   6      332.50      363.68      6.86 o
   5   1   6       26.59       25.74      3.43 o
   6   1   6       73.52       58.71      5.17 o
   7   1   6        8.03        7.91      4.68 o
   8   1   6       49.97       49.00      6.14 o
   9   1   6       15.35       12.23      7.21 o
  -9   2   6        0.01        0.00      5.64 o
  -8   2   6        7.31        3.67      4.11 o
  -7   2   6        2.04        8.48      4.27 o
  -6   2   6       13.12       12.01      3.71 o
  -5   2   6      185.54      176.83      6.05 o
  -4   2   6      567.16      582.29     10.32 o
  -3   2   6       26.86       25.59      2.84 o
  -2   2   6      164.99      160.19      3.43 o
  -1   2   6       11.96       12.08      1.06 o
   0   2   6        2.23        2.35      0.93 o
   1   2   6      180.00      173.66      6.46 o
   2   2   6      468.94      474.46      6.60 o
   3   2   6     1165.12     1174.71     14.40 o
   4   2   6      361.47      327.91      9.31 o
   5   2   6       24.11       33.37      3.18 o
   6   2   6        2.36        0.00      4.22 o
   7   2   6       10.09       15.84      5.46 o
   8   2   6        5.01        6.50      5.69 o
   9   2   6        2.10        4.85      7.25 o
  -9   3   6       41.25       42.80      5.63 o
  -8   3   6       36.94       29.70      5.34 o
  -7   3   6        0.64        4.59      4.35 o
  -6   3   6      179.29      192.29      7.10 o
  -5   3   6        4.50        2.09      2.72 o
  -4   3   6      515.03      527.53     10.17 o
  -3   3   6      167.73      200.63      5.76 o
  -2   3   6        2.02        1.35      1.02 o
  -1   3   6      752.39      765.36      7.64 o
   0   3   6      202.11      209.02      4.19 o
   1   3   6     1411.75     1413.15     10.30 o
   2   3   6        8.19        6.14      1.72 o
   3   3   6        7.86       10.52      3.00 o
   4   3   6      353.16      363.65      9.01 o
   5   3   6      444.20      450.39     10.23 o
   6   3   6        8.20        2.09      4.73 o
   7   3   6      150.64      144.67      8.65 o
   8   3   6      213.06      193.22     10.33 o
  -8   4   6       61.51       66.50      5.89 o
  -7   4   6      974.95      942.27     20.50 o
  -6   4   6        6.62       10.72      3.62 o
  -5   4   6      219.98      231.01      7.17 o
  -4   4   6       85.82       99.03      4.87 o
  -3   4   6      202.36      231.53      5.40 o
  -2   4   6      392.94      435.29      6.75 o
  -1   4   6      954.95      900.56     12.16 o
   0   4   6      309.54      357.80      6.93 o
   1   4   6      340.25      327.86      5.90 o
   2   4   6     1144.76     1128.28      9.09 o
   3   4   6      340.63      358.95      8.76 o
   4   4   6       15.00       17.95      3.67 o
   5   4   6      137.57      140.29      7.26 o
   6   4   6        7.69        6.06      4.59 o
   7   4   6      226.35      232.12     10.44 o
   8   4   6        0.35        0.39      5.92 o
  -8   5   6        6.77        0.00      7.35 o
  -7   5   6      131.49      167.96      9.02 o
  -6   5   6       78.91       85.96      5.77 o
  -5   5   6       60.61       56.01      4.39 o
  -4   5   6      226.84      215.24      6.14 o
  -3   5   6       57.97       56.81      5.84 o
  -2   5   6       80.51       85.11      6.19 o
  -1   5   6       74.77       77.60      5.74 o
   0   5   6       98.18       98.32      5.86 o
   1   5   6      130.84      129.98      4.44 o
   2   5   6        0.19        0.00      2.13 o
   3   5   6       41.67       40.28      2.27 o
   4   5   6       70.81       78.39      7.14 o
   5   5   6       12.02        8.03      4.44 o
   6   5   6       12.94       14.41      5.04 o
   7   5   6       54.16       47.20      6.27 o
   8   5   6       91.55       88.16      8.07 o
  -7   6   6       98.70       91.68      9.26 o
  -6   6   6       13.32       19.30      6.20 o
  -5   6   6        0.17        0.00      5.00 o
  -4   6   6        5.78        5.59      4.82 o
  -3   6   6       20.76       24.85      5.71 o
  -2   6   6      263.18      275.39     12.87 o
  -1   6   6       15.48       13.45      4.10 o
   0   6   6       25.96       29.40      2.32 o
   1   6   6       85.39       86.01      3.80 o
   2   6   6      135.71      140.39      5.08 o
   3   6   6        1.38        2.05      1.93 o
   4   6   6       13.16       13.36      3.79 o
   5   6   6        5.59        7.94      4.31 o
   6   6   6       34.14       37.54      6.20 o
   7   6   6      138.18      139.88     10.09 o
  -7   7   6        3.50        7.43      9.86 o
  -6   7   6       77.16       75.94      8.78 o
  -5   7   6       18.60       21.47      5.61 o
  -4   7   6       46.28       43.61      6.16 o
  -3   7   6       22.51       23.44      5.84 o
  -2   7   6       51.01       54.40      6.50 o
  -1   7   6       23.69       24.28      4.94 o
   0   7   6        4.57        5.58      1.83 o
   1   7   6        0.02        0.00      2.21 o
   2   7   6        0.25        1.97      2.77 o
   3   7   6        9.22        7.93      3.45 o
   4   7   6       38.18       36.41      5.27 o
   5   7   6       31.73       26.76      5.31 o
   6   7   6        2.23        6.34      5.73 o
   7   7   6       20.41       12.64      6.63 o
  -6   8   6       18.43       22.66      9.21 o
  -5   8   6       37.10       41.79      7.21 o
  -4   8   6        1.21        6.39      5.48 o
  -3   8   6       66.99       66.36      8.33 o
  -2   8   6        3.87        1.05      5.47 o
  -1   8   6       14.93       14.60      5.12 o
   0   8   6       28.01       40.83      7.21 o
   1   8   6        0.18        7.19      5.73 o
   2   8   6       36.39       36.51      5.03 o
   3   8   6        0.02        0.13      6.33 o
   4   8   6        0.00        1.59      7.07 o
   5   8   6       15.05       12.57      7.71 o
   6   8   6       20.05       18.53      8.76 o
  -5   9   6        5.29        0.00     10.35 o
  -4   9   6        0.04        2.02      6.65 o
  -3   9   6        0.07        4.88      6.30 o
  -2   9   6       22.41       27.86      6.68 o
  -1   9   6        5.96        8.55      5.65 o
   0   9   6        1.52       15.30      8.66 o
   1   9   6        0.14        0.00      6.41 o
   2   9   6        0.66        0.00      8.68 o
   3   9   6       16.72       20.42      8.75 o
   4   9   6        0.66        0.00     10.20 o
   5   9   6       46.31       48.54     12.42 o
  -3  10   6        5.75        5.56      8.32 o
  -2  10   6        9.43        9.96     10.92 o
  -1  10   6        1.42        4.83      7.52 o
   0  10   6        2.00        0.00      7.45 o
   1  10   6        5.19        4.65      7.09 o
   2  10   6        1.95        5.24      9.23 o
   3  10   6       74.06       66.93     12.45 o
  -9   1   7       47.51       52.33      5.32 o
  -8   1   7       17.38       17.65      4.23 o
  -7   1   7      248.95      233.33      8.21 o
  -6   1   7       23.68       28.55      4.19 o
  -5   1   7       22.69       19.44      3.17 o
  -4   1   7      128.46      132.21      4.70 o
  -3   1   7     2105.58     2122.20     17.69 o
  -2   1   7       26.25       28.75      1.91 o
  -1   1   7      809.43      777.86      9.45 o
   0   1   7      306.88      291.20      8.41 o
   1   1   7      432.00      443.59      6.04 o
   2   1   7      708.43      668.71      7.57 o
   3   1   7      231.11      214.64      5.04 o
   4   1   7      994.01      995.49     12.58 o
   5   1   7      886.33      849.34     14.65 o
   6   1   7        0.07        0.77      4.60 o
   7   1   7       91.29      110.81      7.05 o
   8   1   7       14.05       13.85      6.33 o
   9   1   7        0.03        0.53      6.77 o
  -9   2   7        9.48        9.95      5.35 o
  -8   2   7       76.39       80.13      5.87 o
  -7   2   7      542.60      530.25     11.77 o
  -6   2   7      771.24      734.29     12.61 o
  -5   2   7      289.07      282.50      7.35 o
  -4   2   7        5.79       11.04      2.49 o
  -3   2   7      728.00      817.48     14.59 o
  -2   2   7      120.12      163.78      3.90 o
  -1   2   7       49.89       55.46      3.82 o
   0   2   7     1496.11     1447.07     14.95 o
   1   2   7     1372.57     1292.49     10.79 o
   2   2   7     1516.67     1522.35     10.92 o
   3   2   7     2338.09     2335.14     17.04 o
   4   2   7      127.01      105.54      5.78 o
   5   2   7       38.35       41.73      3.27 o
   6   2   7      469.73      486.15     12.06 o
   7   2   7      670.16      617.84     15.58 o
   8   2   7       19.85       14.01      4.90 o
   9   2   7        0.56        0.00      7.15 o
  -9   3   7        2.02        0.00      5.62 o
  -8   3   7       21.36       24.66      5.18 o
  -7   3   7       70.41       74.22      5.61 o
  -6   3   7       10.74       13.44      3.88 o
  -5   3   7      175.92      170.08      5.90 o
  -4   3   7      161.06      166.93      5.85 o
  -3   3   7     1785.63     1811.47     15.57 o
  -2   3   7      707.79      780.38      7.80 o
  -1   3   7      188.56      181.43      3.99 o
   0   3   7       13.43       11.72      1.37 o
   1   3   7      134.81      124.10      4.04 o
   2   3   7        0.09        3.23      1.54 o
   3   3   7       14.03       19.54      3.10 o
   4   3   7      121.44      126.76      6.32 o
   5   3   7        2.14        2.35      4.18 o
   6   3   7        7.08        4.26      4.81 o
   7   3   7        0.63        0.50      5.31 o
   8   3   7       49.07       48.31      6.02 o
  -8   4   7       40.15       37.89      5.46 o
  -7   4   7       42.68       47.88      5.18 o
  -6   4   7        0.09        2.90      3.68 o
  -5   4   7       82.53       96.91      5.07 o
  -4   4   7        0.58        0.00      2.48 o
  -3   4   7       10.99       13.88      2.07 o
  -2   4   7      328.81      344.13     11.56 o
  -1   4   7        9.56       11.23      1.69 o
   0   4   7       81.98       83.25      4.11 o
   1   4   7       47.27       59.71      2.88 o
   2   4   7      120.77      130.51      3.89 o
   3   4   7       50.81       53.19      3.96 o
   4   4   7       32.68       35.80      4.00 o
   5   4   7       37.24       37.81      4.76 o
   6   4   7       28.26       35.31      5.14 o
   7   4   7       84.82       73.28      6.89 o
   8   4   7        0.14        0.00      6.62 o
  -8   5   7        0.48        0.10      7.25 o
  -7   5   7        2.29        6.56      4.94 o
  -6   5   7        4.60        3.96      4.88 o
  -5   5   7        6.56        5.82      3.15 o
  -4   5   7       66.71       65.85      3.91 o
  -3   5   7      947.24      976.58     30.90 o
  -2   5   7        1.04        1.24      2.45 o
  -1   5   7      247.48      220.41      5.87 o
   0   5   7      250.74      286.72      6.50 o
   1   5   7      134.12      134.36      4.30 o
   2   5   7        2.59        2.50      1.75 o
   3   5   7        0.55        1.35      1.40 o
   4   5   7      171.82      168.71      7.36 o
   5   5   7       69.29       74.50      5.87 o
   6   5   7        1.53        0.00      4.97 o
   7   5   7       36.24       25.42      5.56 o
   8   5   7       51.08       43.08      7.41 o
  -7   6   7      162.99      154.97     12.47 o
  -6   6   7      305.69      260.94     16.23 o
  -5   6   7       16.21       19.53      5.38 o
  -4   6   7        3.15        3.40      3.87 o
  -3   6   7       11.55        7.66      5.35 o
  -2   6   7       46.75       48.17      5.75 o
  -1   6   7       11.87       14.13      4.33 o
   0   6   7       36.54       37.07      2.98 o
   1   6   7       17.13       20.23      2.39 o
   2   6   7      233.30      221.90      6.35 o
   3   6   7      200.27      197.56      6.59 o
   4   6   7       45.68       52.40      5.04 o
   5   6   7        1.38        0.10      4.29 o
   6   6   7        7.13       11.40      5.99 o
   7   6   7      125.24      124.94      9.48 o
  -7   7   7       20.73       28.25      8.84 o
  -6   7   7        0.84        6.41      7.49 o
  -5   7   7       20.30       16.66      6.86 o
  -4   7   7        5.54       12.15      6.16 o
  -3   7   7       49.45       73.75      7.47 o
  -2   7   7        0.41        1.31      5.16 o
  -1   7   7        5.74        6.25      4.90 o
   0   7   7       14.90       21.02      3.17 o
   1   7   7       10.76        6.69      2.45 o
   2   7   7       51.36       62.82      4.29 o
   3   7   7       15.17       20.35      3.78 o
   4   7   7        3.84        4.24      4.48 o
   5   7   7        7.82        8.32      5.34 o
   6   7   7        7.04        1.93      7.15 o
  -6   8   7       12.00       18.89      9.60 o
  -5   8   7        0.00        2.71      6.87 o
  -4   8   7        1.22        5.14      5.75 o
  -3   8   7        0.11        0.65      5.98 o
  -2   8   7       27.67       28.33      6.33 o
  -1   8   7       14.73       14.23      5.32 o
   0   8   7        1.25        0.00      4.78 o
   1   8   7        3.57        3.44      5.16 o
   2   8   7        1.85        3.42      5.29 o
   3   8   7        0.04        0.00      6.50 o
   4   8   7        0.36        0.00      6.61 o
   5   8   7        0.01        0.00      7.81 o
   6   8   7       37.90       36.78      8.91 o
  -5   9   7        0.03        0.00     11.09 o
  -4   9   7        4.19        8.29      8.32 o
  -3   9   7       73.95       72.16     13.62 o
  -2   9   7        3.84        0.00      5.77 o
  -1   9   7        6.24        3.35      5.71 o
   0   9   7        1.71        0.81      6.40 o
   1   9   7        2.66        5.55      6.24 o
   2   9   7        7.81       17.54      8.40 o
   3   9   7        0.70        0.00      8.17 o
   4   9   7       52.15       66.18     13.15 o
  -3  10   7       48.03       44.80     10.09 o
  -2  10   7       49.11       51.76     10.07 o
  -1  10   7        0.02        4.57      9.15 o
   0  10   7        0.01        0.48      8.79 o
   1  10   7        0.00        0.00      8.87 o
   2  10   7        1.14        0.00      8.92 o
   3  10   7        0.69        4.88     10.24 o
  -9   0   8        0.09        3.26      6.76 o
  -8   0   8        2.73        6.97      6.03 o
  -7   0   8      177.59      156.76      9.95 o
  -6   0   8      721.09      702.58     17.57 o
  -5   0   8       32.32       34.10      4.73 o
  -4   0   8       27.22       33.25      4.61 o
  -3   0   8      301.21      299.02     10.60 o
  -2   0   8     2309.73     2364.44     31.18 o
  -1   0   8     1344.24     1255.97     14.32 o
   0   0   8      165.92      175.78      5.29 o
   1   0   8     1072.45     1109.92     16.29 o
   2   0   8       40.55       52.26      4.00 o
   3   0   8      346.09      349.11     10.35 o
   4   0   8     1133.66     1167.59     20.38 o
   5   0   8        9.62       15.25      4.82 o
   6   0   8      651.75      703.20     18.68 o
   7   0   8      781.83      768.14     26.70 o
   8   0   8      314.02      288.73     18.53 o
   9   0   8       26.58       33.08     10.47 o
  -9   1   8        0.92        0.90      4.78 o
  -8   1   8        2.36        5.92      4.25 o
  -7   1   8        2.97        0.00      4.09 o
  -6   1   8       33.41       36.10      4.16 o
  -5   1   8      337.02      326.17      7.90 o
  -4   1   8      178.15      184.27      5.97 o
  -3   1   8     2465.45     2667.31     42.42 o
  -2   1   8      538.08      579.17      7.64 o
  -1   1   8        7.48        7.97      1.38 o
   0   1   8       46.83       47.73      2.35 o
   1   1   8      238.00      228.13      4.90 o
   2   1   8       51.03       63.36      2.76 o
   3   1   8        0.07        1.23      1.94 o
   4   1   8      355.43      371.81      8.11 o
   5   1   8      100.68      115.60      6.53 o
   6   1   8      133.62      146.40      6.35 o
   7   1   8       74.02       75.20      6.23 o
   8   1   8        1.20        4.16      5.75 o
   9   1   8        7.80       11.23      7.50 o
  -9   2   8        3.87        1.22      5.25 o
  -8   2   8       14.91       18.99      4.46 o
  -7   2   8        7.79        7.22      4.33 o
  -6   2   8       18.21       14.64      3.74 o
  -5   2   8        9.46       11.66      3.05 o
  -4   2   8        5.56        3.57      2.93 o
  -3   2   8      456.01      482.45      9.27 o
  -2   2   8       18.87       22.13      1.80 o
  -1   2   8       17.03       14.56      2.46 o
   0   2   8       29.42       32.22      2.12 o
   1   2   8        1.54        1.26      1.30 o
   2   2   8       52.45       55.72      2.60 o
   3   2   8      103.14      112.69      3.93 o
   4   2   8        0.68        0.72      1.32 o
   5   2   8       40.18       40.51      4.66 o
   6   2   8        3.61        4.46      4.52 o
   7   2   8       34.80       24.06      5.19 o
   8   2   8       12.11       11.19      4.94 o
  -9   3   8       19.99       19.41      5.93 o
  -8   3   8       18.95       17.02      4.45 o
  -7   3   8        6.20        2.37      4.04 o
  -6   3   8       48.54       45.33      4.41 o
  -5   3   8       29.35       27.05      3.85 o
  -4   3   8      151.87      164.60      6.20 o
  -3   3   8     1813.91     1933.44     16.82 o
  -2   3   8      217.52      226.12      4.04 o
  -1   3   8       18.00       21.24      1.77 o
   0   3   8       28.29       28.02      1.79 o
   1   3   8        2.55        6.14      1.97 o
   2   3   8      216.57      224.82      5.01 o
   3   3   8      145.40      159.98      6.25 o
   4   3   8      188.85      204.97      7.73 o
   5   3   8       52.57       56.33      4.85 o
   6   3   8       17.98       19.00      4.60 o
   7   3   8       33.02       33.66      5.67 o
   8   3   8        4.98       12.20      5.95 o
  -8   4   8       36.75       28.86      7.29 o
  -7   4   8       85.68       97.08      6.30 o
  -6   4   8      529.50      525.81     12.82 o
  -5   4   8       98.48       98.62      5.29 o
  -4   4   8       37.81       51.66      3.81 o
  -3   4   8      111.91      113.27      4.51 o
  -2   4   8     1020.64     1103.41     18.37 o
  -1   4   8      427.54      430.03      6.73 o
   0   4   8       34.62       35.07      2.83 o
   1   4   8      124.79      133.25      4.14 o
   2   4   8        6.27       10.79      1.65 o
   3   4   8      136.81      133.34      5.64 o
   4   4   8      208.28      235.64      7.82 o
   5   4   8       12.50       11.49      4.13 o
   6   4   8       83.76       76.89      6.70 o
   7   4   8       81.45       89.27      7.69 o
   8   4   8       13.35        9.06      5.80 o
  -8   5   8       13.65       13.38      9.42 o
  -7   5   8       21.66       14.74      9.00 o
  -6   5   8        7.97       12.68      4.57 o
  -5   5   8        2.42        6.79      3.15 o
  -4   5   8      201.08      212.43      7.53 o
  -3   5   8      282.18      291.25      6.91 o
  -2   5   8      164.14      146.02      4.39 o
  -1   5   8        0.65        2.17      1.87 o
   0   5   8       26.81       21.68      2.40 o
   1   5   8        3.98        1.76      1.78 o
   2   5   8        9.08        4.11      1.73 o
   3   5   8       84.49       86.28      3.58 o
   4   5   8       41.75       42.50      4.33 o
   5   5   8        0.37        0.00      4.10 o
   6   5   8        0.58        0.00      4.65 o
   7   5   8       22.30       22.23      5.66 o
   8   5   8        3.56        1.71      6.89 o
  -7   6   8       64.57       66.61     11.49 o
  -6   6   8        0.25        7.43      7.38 o
  -5   6   8        5.68        1.26      7.63 o
  -4   6   8       33.59       41.21      5.26 o
  -3   6   8        0.01        4.96      4.77 o
  -2   6   8        4.50        4.06      2.42 o
  -1   6   8        0.40        0.50      4.04 o
   0   6   8       10.37       10.79      2.70 o
   1   6   8       86.61       89.51      3.96 o
   2   6   8      181.08      187.39      5.47 o
   3   6   8        2.38        7.64      3.51 o
   4   6   8       12.16       11.87      3.90 o
   5   6   8       28.55       30.30      4.63 o
   6   6   8       72.31       63.88      7.38 o
   7   6   8       36.03       38.80      7.15 o
  -7   7   8       21.83       22.86      8.39 o
  -6   7   8        0.02        0.00      7.53 o
  -5   7   8       11.70       12.68      7.31 o
  -4   7   8       11.71        8.92      5.82 o
  -3   7   8      229.67      217.22     10.79 o
  -2   7   8       23.73       23.33      5.48 o
  -1   7   8        2.41        0.00      4.82 o
   0   7   8        3.18        3.78      3.03 o
   1   7   8        3.74        3.80      2.63 o
   2   7   8        6.51        3.75      2.62 o
   3   7   8        9.59       13.78      3.42 o
   4   7   8      107.04      106.19      7.07 o
   5   7   8       48.31       46.37      5.98 o
   6   7   8        0.06        0.00      7.19 o
  -6   8   8       56.94       51.22     13.83 o
  -5   8   8        1.99        0.06      9.66 o
  -4   8   8       20.32       15.96      7.53 o
  -3   8   8        3.29        4.12      5.44 o
  -2   8   8       74.47       70.97      7.71 o
  -1   8   8        0.19        0.06      5.00 o
   0   8   8        5.43        6.77      4.96 o
   1   8   8        2.03        4.12      4.23 o
   2   8   8        1.72        1.19      7.03 o
   3   8   8       17.17       10.92      6.48 o
   4   8   8       15.55       15.57      6.77 o
   5   8   8        2.72        4.82      7.07 o
  -5   9   8        0.46        0.00      8.92 o
  -4   9   8       15.42       17.54      7.78 o
  -3   9   8        6.00        5.44      7.74 o
  -2   9   8        0.03        0.40      7.63 o
  -1   9   8        2.73        2.63      6.97 o
   0   9   8        5.09        0.46      6.41 o
   1   9   8        1.20        0.00      6.26 o
   2   9   8        6.60        6.49      8.29 o
   3   9   8        0.56        0.00      8.78 o
   4   9   8        4.55       13.46     10.55 o
  -3  10   8        4.60        9.59      9.39 o
  -2  10   8        0.37        0.00      7.93 o
  -1  10   8        1.88        0.00     10.58 o
   0  10   8        6.47       15.57      8.95 o
   1  10   8        0.64        0.00     13.70 o
   2  10   8       17.20       10.34     14.34 o
  -9   1   9       19.48       14.11      4.73 o
  -8   1   9       60.01       62.51      5.52 o
  -7   1   9       33.90       29.83      4.27 o
  -6   1   9       38.62       37.07      4.33 o
  -5   1   9        4.70        6.68      3.30 o
  -4   1   9      280.34      289.98      8.38 o
  -3   1   9       75.21       93.66      4.79 o
  -2   1   9        0.77        1.22      1.47 o
  -1   1   9      278.71      269.43      6.32 o
   0   1   9       81.70       65.15      2.58 o
   1   1   9      100.68       88.77      3.85 o
   2   1   9        0.13        0.34      1.54 o
   3   1   9        2.27        1.51      2.16 o
   4   1   9      110.77      106.62      4.83 o
   5   1   9        0.20        0.00      2.84 o
   6   1   9        0.01        0.00      4.50 o
   7   1   9       72.60       74.07      6.18 o
   8   1   9        4.23        2.75      5.42 o
  -9   2   9       17.99       23.67      5.65 o
  -8   2   9        4.90        2.86      4.64 o
  -7   2   9       10.66        3.63      4.03 o
  -6   2   9        8.79        3.51      3.69 o
  -5   2   9      233.95      245.96      8.28 o
  -4   2   9      828.79      852.96     18.11 o
  -3   2   9      133.03      157.72      5.69 o
  -2   2   9     1945.86     1987.37     21.69 o
  -1   2   9       41.48       42.17      3.55 o
   0   2   9      565.88      554.70      8.89 o
   1   2   9     2295.74     2361.00     18.23 o
   2   2   9       16.11       20.03      2.28 o
   3   2   9      262.71      242.67      5.92 o
   4   2   9      108.01      113.89      4.24 o
   5   2   9        4.22        5.80      1.40 o
   6   2   9      113.99      107.07      7.24 o
   7   2   9       47.19       45.64      5.37 o
   8   2   9       91.86       77.08      7.18 o
  -8   3   9       10.30        9.02      4.58 o
  -7   3   9       82.66       85.75      6.27 o
  -6   3   9       13.44       21.39      4.50 o
  -5   3   9       34.03       36.04      4.09 o
  -4   3   9      491.37      511.11     10.46 o
  -3   3   9       61.22       54.41      3.57 o
  -2   3   9      116.36      106.78      4.75 o
  -1   3   9      267.28      278.29      8.19 o
   0   3   9        2.52        0.99      1.20 o
   1   3   9       15.35       24.84      2.61 o
   2   3   9       60.11       57.88      2.92 o
   3   3   9      141.81      142.67      7.06 o
   4   3   9        0.14        0.00      3.81 o
   5   3   9      111.58      111.04      6.80 o
   6   3   9       25.88       20.21      4.74 o
   7   3   9        2.85        0.57      5.12 o
   8   3   9        0.05        1.78      5.87 o
  -8   4   9       18.67       22.32      8.74 o
  -7   4   9        2.16        1.65      4.49 o
  -6   4   9        0.35        2.20      3.96 o
  -5   4   9       33.50       38.82      4.21 o
  -4   4   9       21.17       28.31      3.22 o
  -3   4   9        4.10        4.42      1.46 o
  -2   4   9       25.93       22.83      1.98 o
  -1   4   9       69.20       79.61      2.46 o
   0   4   9      170.49      179.04      5.14 o
   1   4   9       29.39       28.63      3.24 o
   2   4   9       95.70       94.59      4.40 o
   3   4   9       21.11       17.44      1.87 o
   4   4   9        0.00        0.00      3.54 o
   5   4   9       18.62       20.41      4.24 o
   6   4   9       75.59       81.91      6.74 o
   7   4   9        8.69        4.70      5.49 o
   8   4   9        7.01        4.11      5.51 o
  -8   5   9        1.15        0.09      8.94 o
  -7   5   9        7.32        5.17      7.10 o
  -6   5   9        4.15        3.89      6.54 o
  -5   5   9        0.48        0.00      3.81 o
  -4   5   9       37.07       33.45      4.06 o
  -3   5   9      179.82      188.58      5.36 o
  -2   5   9        3.13        2.90      1.48 o
  -1   5   9       46.68       44.93      2.57 o
   0   5   9       10.86       14.17      2.20 o
   1   5   9        2.17        1.53      1.84 o
   2   5   9       26.05       26.42      2.62 o
   3   5   9       84.09       92.38      4.27 o
   4   5   9       40.20       35.05      4.33 o
   5   5   9       18.47       15.89      4.37 o
   6   5   9       34.52       37.37      5.65 o
   7   5   9       18.95       13.13      5.57 o
  -7   6   9        0.03        0.00      9.02 o
  -6   6   9       37.95       26.85      6.82 o
  -5   6   9       30.06       20.20      7.28 o
  -4   6   9      119.51      111.92     14.33 o
  -3   6   9       98.86      103.30      7.41 o
  -2   6   9      337.44      373.58     12.04 o
  -1   6   9       38.52       46.34      5.18 o
   0   6   9       31.70       26.35      2.81 o
   1   6   9      254.13      262.60      5.75 o
   2   6   9        0.14        0.84      2.08 o
   3   6   9        0.97        4.42      3.41 o
   4   6   9        0.73        2.90      4.04 o
   5   6   9       26.76       19.75      4.70 o
   6   6   9        4.39        4.97      5.94 o
   7   6   9       11.95       11.98      6.45 o
  -6   7   9        9.06        3.01      9.30 o
  -5   7   9       59.42       57.87     10.22 o
  -4   7   9       91.45      106.10      9.54 o
  -3   7   9       12.51       19.63      5.59 o
  -2   7   9       45.90       45.07      6.08 o
  -1   7   9       19.20       20.32      4.86 o
   0   7   9        0.02        0.32      3.18 o
   1   7   9       16.48       11.24      2.59 o
   2   7   9        2.77        5.11      2.72 o
   3   7   9       35.20       24.43      3.91 o
   4   7   9       20.78       25.87      5.14 o
   5   7   9        0.08        1.47      5.12 o
   6   7   9        0.00        1.57      7.18 o
  -6   8   9        5.30        5.72     10.79 o
  -5   8   9        8.04       22.05      8.60 o
  -4   8   9       16.65       15.41      7.80 o
  -3   8   9        0.82        1.91      7.51 o
  -2   8   9       19.81       29.93      7.06 o
  -1   8   9        4.94        1.76      5.60 o
   0   8   9       42.45       43.33      5.88 o
   1   8   9       13.52       13.62      4.26 o
   2   8   9       74.87       66.61      9.13 o
   3   8   9        0.03        0.13      6.06 o
   4   8   9        0.26        1.81      7.18 o
   5   8   9       30.26       25.45     11.27 o
  -4   9   9        3.58        0.00      8.10 o
  -3   9   9        3.09        6.31      7.70 o
  -2   9   9        2.32        1.31      7.73 o
  -1   9   9        0.22        0.45      7.16 o
   0   9   9       19.85       16.60      8.84 o
   1   9   9        3.02        1.02      5.96 o
   2   9   9       37.33       22.40      7.73 o
   3   9   9        2.02        9.25      9.10 o
   4   9   9        9.97        7.80     10.32 o
  -2  10   9       31.12       30.85      9.01 o
  -1  10   9       32.65       31.22     10.21 o
   0  10   9        0.04        0.65     10.28 o
   1  10   9       24.49       12.36     13.47 o
   2  10   9        8.05        1.04     14.81 o
  -9   0  10       96.65       92.54      9.65 o
  -8   0  10      101.12      104.84      9.10 o
  -7   0  10      150.01      139.87      9.79 o
  -6   0  10      415.74      445.54     15.74 o
  -5   0  10       68.11       72.77      7.52 o
  -4   0  10      754.54      795.66     23.35 o
  -3   0  10     2741.13     2930.60     34.08 o
  -2   0  10      184.53      201.64     11.34 o
  -1   0  10     2288.19     2235.67     24.52 o
   0   0  10     6218.04     6611.65     83.16 o
   1   0  10     6805.80     7084.26     46.57 o
   2   0  10     1296.32     1309.92     24.05 o
   3   0  10       62.38       64.05      5.48 o
   4   0  10       61.32       42.86      5.44 o
   5   0  10       53.43       53.66      6.50 o
   6   0  10        2.52        5.56      5.46 o
   7   0  10       29.76       37.30      9.06 o
   8   0  10        0.21        1.02      7.93 o
  -9   1  10        0.76        1.59      4.78 o
  -8   1  10      112.56      129.02      7.14 o
  -7   1  10       96.85      122.24      7.12 o
  -6   1  10        3.67        0.53      3.87 o
  -5   1  10       59.24       62.93      4.94 o
  -4   1  10       21.01       23.91      3.74 o
  -3   1  10      615.52      645.69     11.45 o
  -2   1  10     1221.44     1189.69     14.27 o
  -1   1  10       11.64       14.01      1.42 o
   0   1  10      143.37      182.40      4.08 o
   1   1  10       23.62       19.93      2.61 o
   2   1  10      360.89      405.01      7.74 o
   3   1  10      841.98      872.56     13.63 o
   4   1  10        6.61        7.96      2.65 o
   5   1  10       16.40       15.60      3.39 o
   6   1  10       20.04       16.96      4.89 o
   7   1  10       13.98        8.70      5.05 o
   8   1  10       14.62       15.26      6.29 o
  -9   2  10       11.61       11.95      5.99 o
  -8   2  10        5.46       10.35      5.06 o
  -7   2  10        0.95        0.00      4.86 o
  -6   2  10       12.12        5.85      4.21 o
  -5   2  10      139.09      137.00      6.64 o
  -4   2  10       14.35       14.10      3.26 o
  -3   2  10       92.99       93.65      3.90 o
  -2   2  10      397.47      404.42     10.73 o
  -1   2  10       53.10       49.34      4.11 o
   0   2  10       19.10       19.83      2.20 o
   1   2  10        0.14        0.00      2.09 o
   2   2  10      208.09      211.20      5.75 o
   3   2  10       28.29       32.22      2.61 o
   4   2  10       24.39       25.62      2.73 o
   5   2  10       41.89       47.35      5.22 o
   6   2  10       54.84       55.97      5.83 o
   7   2  10       19.17       20.60      4.69 o
   8   2  10        0.45        0.00      6.85 o
  -8   3  10       10.48        8.72      6.07 o
  -7   3  10       36.55       34.01      5.77 o
  -6   3  10       37.11       35.67      4.77 o
  -5   3  10      268.63      268.11      8.80 o
  -4   3  10      275.84      268.80      8.30 o
  -3   3  10        0.34        2.55      1.90 o
  -2   3  10      296.43      297.39      9.33 o
  -1   3  10        0.03        2.79      2.92 o
   0   3  10      153.04      162.53      6.23 o
   1   3  10        7.16        8.03      2.27 o
   2   3  10      108.37      123.44      3.92 o
   3   3  10      175.44      170.03      5.39 o
   4   3  10       70.40       75.70      5.49 o
   5   3  10      123.92      130.37      7.42 o
   6   3  10      130.85      133.55      7.58 o
   7   3  10       35.10       30.65      5.42 o
   8   3  10       47.33       38.07      6.05 o
  -8   4  10        0.32        1.99      9.03 o
  -7   4  10       24.10       20.44      5.61 o
  -6   4  10       46.18       39.17      4.64 o
  -5   4  10       18.28       17.78      3.77 o
  -4   4  10      347.60      371.25      9.26 o
  -3   4  10      673.53      717.88     24.66 o
  -2   4  10        7.37        7.90      1.67 o
  -1   4  10      445.59      444.98      8.23 o
   0   4  10      330.51      372.68      7.43 o
   1   4  10     1400.63     1419.85     17.93 o
   2   4  10      254.47      273.50      5.97 o
   3   4  10       16.29       16.96      2.28 o
   4   4  10       55.60       59.74      5.25 o
   5   4  10       89.77       96.30      6.33 o
   6   4  10       49.16       45.23      5.34 o
   7   4  10       28.70       30.88      5.89 o
   8   4  10        0.02        0.00      6.13 o
  -8   5  10        5.46        1.84      8.85 o
  -7   5  10        0.11        0.00      7.35 o
  -6   5  10       64.81       55.89      7.97 o
  -5   5  10      127.87      134.74     11.32 o
  -4   5  10        0.33        0.85      3.67 o
  -3   5  10       63.42       57.06      3.35 o
  -2   5  10       17.62       17.60      1.65 o
  -1   5  10        0.02        1.05      1.19 o
   0   5  10        0.48        0.00      2.42 o
   1   5  10       68.01       68.70      3.91 o
   2   5  10        8.93       13.31      2.40 o
   3   5  10        1.92        2.50      3.40 o
   4   5  10        0.79        0.33      3.79 o
   5   5  10        3.68        1.15      4.34 o
   6   5  10       32.62       33.41      5.98 o
   7   5  10        3.99        6.25      5.48 o
  -7   6  10        1.06        2.02      9.69 o
  -6   6  10        5.06        0.49      6.86 o
  -5   6  10       15.41       15.30      7.26 o
  -4   6  10       23.40       19.60      8.32 o
  -3   6  10       19.74       22.86      4.95 o
  -2   6  10       34.01       41.30      5.57 o
  -1   6  10       43.98       42.38      3.54 o
   0   6  10       14.60       13.00      2.40 o
   1   6  10        4.50        5.55      2.11 o
   2   6  10       30.10       34.52      3.11 o
   3   6  10       14.72       16.32      3.44 o
   4   6  10       31.01       29.56      4.52 o
   5   6  10       77.93       68.38      6.20 o
   6   6  10       10.46        6.76      5.20 o
   7   6  10        0.01        2.91      6.96 o
  -6   7  10        0.86        0.00      8.95 o
  -5   7  10        1.49        0.54      7.73 o
  -4   7  10        0.47        3.62      7.82 o
  -3   7  10        0.64        0.00      7.44 o
  -2   7  10       32.13       25.53      5.71 o
  -1   7  10        2.69        2.06      4.56 o
   0   7  10       91.25       84.06      5.23 o
   1   7  10       29.79       23.28      3.41 o
   2   7  10       96.31       86.17      5.87 o
   3   7  10        6.63        8.82      3.57 o
   4   7  10       10.00       14.64      4.76 o
   5   7  10        7.21        0.09      5.39 o
   6   7  10       18.59       23.82      7.00 o
  -5   8  10        1.00        4.99      7.51 o
  -4   8  10       20.54       19.75      8.20 o
  -3   8  10      114.95      108.15     11.36 o
  -2   8  10        0.83        8.47      7.21 o
  -1   8  10      112.81       97.14      9.67 o
   0   8  10       79.05       91.69      7.55 o
   1   8  10      109.96       95.12      6.44 o
   2   8  10       11.18       10.26      7.85 o
   3   8  10        0.12        0.00      8.54 o
   4   8  10        9.18        8.86      7.02 o
   5   8  10        6.68        4.69      8.17 o
  -4   9  10        4.01        0.00      8.78 o
  -3   9  10       27.43       17.75      7.77 o
  -2   9  10        1.23        0.00      7.90 o
  -1   9  10        1.10        0.00      6.99 o
   0   9  10        1.01        1.29      8.49 o
   1   9  10       49.09       57.29     14.52 o
   2   9  10        1.93        0.90     12.20 o
   3   9  10        0.29        1.51      9.48 o
   4   9  10       18.57       15.94     10.97 o
  -2  10  10       22.18       22.18      8.00 o
  -1  10  10        4.98        6.14     10.19 o
   0  10  10        8.64        8.40      8.25 o
   1  10  10        6.40       15.12     14.20 o
   2  10  10       12.48        8.45     13.23 o
  -9   1  11        8.76        9.16      5.22 o
  -8   1  11        1.99        5.33      5.13 o
  -7   1  11       90.83       92.21      7.01 o
  -6   1  11       84.67       97.86      6.84 o
  -5   1  11       24.03       20.85      4.07 o
  -4   1  11     1402.81     1430.09     18.78 o
  -3   1  11      126.67      112.37      5.68 o
  -2   1  11      660.72      706.28     11.62 o
  -1   1  11      910.39      942.43     10.79 o
   0   1  11     2823.94     2957.96     16.77 o
   1   1  11      409.10      482.66     10.69 o
   2   1  11     1451.52     1501.35     15.09 o
   3   1  11      121.08      122.82      5.05 o
   4   1  11       30.84       36.92      3.68 o
   5   1  11       52.69       45.80      4.09 o
   6   1  11      246.72      259.94     11.45 o
   7   1  11        2.49        5.03      6.06 o
   8   1  11        5.64        2.70      6.04 o
  -8   2  11       64.66       77.92      6.77 o
  -7   2  11       60.90       49.99      5.70 o
  -6   2  11       85.42       81.14      6.05 o
  -5   2  11       90.75       90.12      5.94 o
  -4   2  11       42.64       54.11      4.61 o
  -3   2  11     1128.77     1210.02     12.71 o
  -2   2  11     2608.48     2688.97     30.66 o
  -1   2  11       14.22       14.71      3.41 o
   0   2  11     4890.58     5204.68     32.86 o
   1   2  11      188.42      221.82      6.13 o
   2   2  11      145.58      159.36      5.32 o
   3   2  11      468.06      438.57      8.02 o
   4   2  11      132.36      136.83      6.83 o
   5   2  11      249.56      288.04      9.99 o
   6   2  11        9.27        8.16      4.93 o
   7   2  11        0.35        0.00      5.07 o
   8   2  11       52.57       53.89      6.58 o
  -8   3  11        2.72        0.00      5.46 o
  -7   3  11       38.28       39.61      5.20 o
  -6   3  11        0.01        0.88      4.15 o
  -5   3  11       36.09       37.23      4.49 o
  -4   3  11      219.82      223.33      7.66 o
  -3   3  11        4.58        8.84      1.94 o
  -2   3  11      322.63      300.80      6.46 o
  -1   3  11      231.31      216.43      7.97 o
   0   3  11      285.20      301.20      6.95 o
   1   3  11       47.04       58.56      3.84 o
   2   3  11      293.80      314.76      6.29 o
   3   3  11       91.08       83.59      4.27 o
   4   3  11      112.21      105.71      6.29 o
   5   3  11       14.69       10.81      4.89 o
   6   3  11       12.57        8.98      4.94 o
   7   3  11       20.85       19.08      5.14 o
   8   3  11        0.01        4.31      5.81 o
  -8   4  11        0.00        0.00      9.89 o
  -7   4  11       11.63       11.68      6.79 o
  -6   4  11       21.25       24.17      5.66 o
  -5   4  11        0.01        0.00      4.54 o
  -4   4  11       12.29       13.72      2.92 o
  -3   4  11       13.90       12.60      4.27 o
  -2   4  11        8.95        6.23      3.21 o
  -1   4  11        8.44        8.42      1.57 o
   0   4  11       17.82       13.50      2.02 o
   1   4  11        3.03        4.29      2.93 o
   2   4  11        4.64        6.43      1.85 o
   3   4  11        3.50        1.08      2.06 o
   4   4  11        5.28        2.97      4.46 o
   5   4  11        0.27        0.40      4.46 o
   6   4  11       28.15       19.59      5.12 o
   7   4  11       10.74        5.19      5.45 o
   8   4  11        0.21        0.00      6.33 o
  -7   5  11        7.33        1.73      8.12 o
  -6   5  11        5.40        8.32      8.02 o
  -5   5  11       59.88       64.82      9.13 o
  -4   5  11      150.40      134.88      8.36 o
  -3   5  11        0.27        0.30      2.98 o
  -2   5  11       78.16       73.89      4.30 o
  -1   5  11       85.78       85.76      4.53 o
   0   5  11      293.63      293.21      8.30 o
   1   5  11      197.78      213.29      6.94 o
   2   5  11       10.76       14.26      2.72 o
   3   5  11        4.60        4.52      3.34 o
   4   5  11        0.00        0.00      3.89 o
   5   5  11      117.78      117.17      7.65 o
   6   5  11       46.02       35.60      6.09 o
   7   5  11       32.90       36.42      5.97 o
  -7   6  11        1.53        0.00     11.09 o
  -6   6  11       16.56       19.31      7.97 o
  -5   6  11       24.22       23.39      9.15 o
  -4   6  11        0.00        5.01      7.04 o
  -3   6  11      104.32      110.46      7.44 o
  -2   6  11      181.23      175.56      6.11 o
  -1   6  11        9.83       10.13      2.57 o
   0   6  11      587.50      566.00     11.77 o
   1   6  11        8.88        7.18      2.37 o
   2   6  11      107.47      111.13      4.90 o
   3   6  11        3.14        4.98      3.42 o
   4   6  11       61.98       59.31      5.16 o
   5   6  11        0.96        3.94      4.86 o
   6   6  11       44.39       53.91      6.35 o
   7   6  11        0.78        0.00      6.77 o
  -6   7  11       13.19       24.42     13.07 o
  -5   7  11        0.09        0.00      9.66 o
  -4   7  11       31.03       38.90      7.31 o
  -3   7  11       34.47       39.96      7.47 o
  -2   7  11        2.54        3.32      6.36 o
  -1   7  11       28.11       27.60      6.06 o
   0   7  11       13.55       17.57      4.23 o
   1   7  11        0.12        3.32      3.13 o
   2   7  11      161.66      151.70      6.75 o
   3   7  11       14.14        9.07      3.85 o
   4   7  11        0.13        0.00      4.18 o
   5   7  11        9.67        4.41      6.04 o
   6   7  11        2.47        2.77      6.81 o
  -5   8  11       30.32       30.09      8.21 o
  -4   8  11       63.83       76.78      9.29 o
  -3   8  11       13.86       12.59      7.11 o
  -2   8  11       31.36       28.49      7.08 o
  -1   8  11        0.04        2.81      5.84 o
   0   8  11        3.61        3.12      4.91 o
   1   8  11       29.94       31.49      5.32 o
   2   8  11        0.28        0.00      6.70 o
   3   8  11       11.81       10.45      8.76 o
   4   8  11        7.02        9.16      6.83 o
   5   8  11        5.28        2.95      8.09 o
  -4   9  11        2.55        0.00      7.56 o
  -3   9  11        1.61        0.00      7.26 o
  -2   9  11       13.90        7.99      6.75 o
  -1   9  11       20.58       16.83      6.71 o
   0   9  11      186.91      178.18     12.40 o
   1   9  11       90.05      105.25     17.82 o
   2   9  11       18.49       27.12     13.86 o
   3   9  11       10.94       14.39     14.41 o
  -1  10  11        1.00        0.00      8.24 o
   0  10  11       38.11       24.19     13.86 o
   1  10  11        0.34        6.95     14.71 o
  -9   0  12      105.53      131.79     14.11 o
  -8   0  12       49.97       45.87     12.06 o
  -7   0  12      214.33      219.90     14.55 o
  -6   0  12      219.93      223.07     13.65 o
  -5   0  12       31.57       27.16      6.01 o
  -4   0  12       48.33       47.71      6.37 o
  -3   0  12      130.05      146.91      8.89 o
  -2   0  12     4020.17     4257.67     75.64 o
  -1   0  12     1029.91      959.88     17.62 o
   0   0  12     2319.58     2810.87     29.72 o
   1   0  12      331.23      285.57     13.31 o
   2   0  12      731.02      698.76     19.71 o
   3   0  12        1.54        8.17      4.13 o
   4   0  12     1321.35     1329.02     23.87 o
   5   0  12       50.61       47.43      6.66 o
   6   0  12        9.39        8.62      8.46 o
   7   0  12       34.97       32.64      9.00 o
   8   0  12      180.57      218.85     22.61 o
  -8   1  12       30.04       27.26      5.47 o
  -7   1  12       28.26       31.77      5.52 o
  -6   1  12       17.70       11.45      4.71 o
  -5   1  12       54.43       64.95      5.45 o
  -4   1  12       73.44       77.35      5.43 o
  -3   1  12      145.33      134.71      6.55 o
  -2   1  12       54.46       65.10      3.83 o
  -1   1  12      419.62      440.27      8.47 o
   0   1  12     2662.61     2823.78     17.27 o
   1   1  12     2347.89     2513.26     28.58 o
   2   1  12        2.61        7.24      2.73 o
   3   1  12       98.66      112.89      5.19 o
   4   1  12      205.20      182.63      6.62 o
   5   1  12       20.88       13.48      3.55 o
   6   1  12       71.26       67.30     10.48 o
   7   1  12        0.84        1.35      5.87 o
   8   1  12        2.81        3.60      6.39 o
  -8   2  12        3.81        7.38      5.54 o
  -7   2  12        0.54        0.00      5.06 o
  -6   2  12       23.04       22.91      4.70 o
  -5   2  12       69.52       62.28      5.43 o
  -4   2  12      175.72      186.66      8.19 o
  -3   2  12       20.59       21.39      2.35 o
  -2   2  12       45.82       47.84      2.61 o
  -1   2  12      143.73      142.66      6.74 o
   0   2  12       44.92       44.78      3.35 o
   1   2  12       12.97       13.23      2.60 o
   2   2  12       64.70       70.42      4.00 o
   3   2  12      162.42      164.11      5.26 o
   4   2  12       35.74       35.16      2.95 o
   5   2  12       72.72       82.71      6.53 o
   6   2  12       59.50       59.52      6.33 o
   7   2  12       10.35       11.96      5.37 o
   8   2  12        0.09        0.52      6.41 o
  -8   3  12        0.21        0.00      6.39 o
  -7   3  12        0.20        0.27      5.97 o
  -6   3  12        9.70       10.68      4.44 o
  -5   3  12        0.35        0.00      3.82 o
  -4   3  12      204.84      203.26      7.42 o
  -3   3  12       95.23       85.71      6.79 o
  -2   3  12       49.69       44.15      4.79 o
  -1   3  12      238.16      224.44      8.46 o
   0   3  12      259.78      285.16      6.92 o
   1   3  12     1152.01     1222.50     15.41 o
   2   3  12        0.05        3.46      2.62 o
   3   3  12        4.04        5.20      2.62 o
   4   3  12        0.00        0.54      4.28 o
   5   3  12      408.63      414.91     12.43 o
   6   3  12       45.44       43.53      6.05 o
   7   3  12        7.93        8.10      5.28 o
   8   3  12        0.80        0.00      6.45 o
  -8   4  12        0.25        0.00      8.23 o
  -7   4  12        7.94       11.68      7.43 o
  -6   4  12        1.35        0.00      5.31 o
  -5   4  12        0.50        1.37      4.92 o
  -4   4  12        7.30        7.97      4.53 o
  -3   4  12        5.71        5.46      4.16 o
  -2   4  12       63.58       69.03      5.69 o
  -1   4  12      170.78      178.81      8.01 o
   0   4  12      387.13      392.04      8.26 o
   1   4  12      548.25      541.45     11.12 o
   2   4  12        9.31        7.24      2.56 o
   3   4  12        1.65        2.10      2.42 o
   4   4  12      522.91      544.55     13.38 o
   5   4  12        6.03        3.82      4.86 o
   6   4  12       11.42       10.37      5.02 o
   7   4  12        5.40        7.99      5.36 o
  -7   5  12        2.40        3.98      8.52 o
  -6   5  12       13.07       16.43      7.10 o
  -5   5  12       57.34       68.30      9.20 o
  -4   5  12        0.44        1.26      4.37 o
  -3   5  12      156.20      166.35      8.20 o
  -2   5  12      171.23      173.20      8.23 o
  -1   5  12        0.29        0.00      1.98 o
   0   5  12       47.73       46.04      4.47 o
   1   5  12      490.53      495.36     11.34 o
   2   5  12      175.17      163.50      7.92 o
   3   5  12        5.54        6.56      3.90 o
   4   5  12        0.98        2.43      4.24 o
   5   5  12      103.30       96.14      7.26 o
   6   5  12        8.12       10.02      5.14 o
   7   5  12        1.71        6.11      5.77 o
  -7   6  12       10.85       29.18     15.65 o
  -6   6  12        8.65       14.65      8.62 o
  -5   6  12      108.81       88.61     11.82 o
  -4   6  12      199.21      200.70     13.43 o
  -3   6  12      142.98      151.31     13.64 o
  -2   6  12       23.57       21.73      3.64 o
  -1   6  12       77.89       81.84      6.00 o
   0   6  12       16.70       14.09      2.79 o
   1   6  12        1.25        0.37      2.40 o
   2   6  12        6.07        9.40      2.72 o
   3   6  12        0.28        6.70      3.84 o
   4   6  12       41.11       51.15      5.16 o
   5   6  12       13.13       13.21      5.02 o
   6   6  12        6.21        6.03      5.49 o
  -6   7  12        9.01        0.00     11.97 o
  -5   7  12        4.24        0.00     12.32 o
  -4   7  12        4.31       11.51      7.58 o
  -3   7  12       41.28       35.97      7.34 o
  -2   7  12        8.37        4.29      6.16 o
  -1   7  12       17.90       16.54      5.68 o
   0   7  12      287.58      284.00     11.11 o
   1   7  12      364.90      346.39     10.65 o
   2   7  12        2.43        4.84      3.01 o
   3   7  12       27.06       27.83      4.27 o
   4   7  12        8.86        9.92      4.50 o
   5   7  12      209.04      197.04     12.30 o
   6   7  12       79.44       85.96      9.12 o
  -5   8  12        1.09        0.00      8.28 o
  -4   8  12        3.31        9.85      7.67 o
  -3   8  12        4.26        4.62      7.28 o
  -2   8  12       73.64       74.32      8.74 o
  -1   8  12       19.11       26.96      6.20 o
   0   8  12       48.18       49.61      6.21 o
   1   8  12       23.60       24.06      6.07 o
   2   8  12       11.40       11.49     13.31 o
   3   8  12       30.98       27.01      9.22 o
   4   8  12      200.44      198.56     17.05 o
   5   8  12       10.81       21.32      8.25 o
  -4   9  12        1.27        0.00      7.67 o
  -3   9  12       14.27       12.66      7.11 o
  -2   9  12        6.30        5.62      6.92 o
  -1   9  12        5.68        0.00      6.08 o
   0   9  12        0.20        5.87      6.83 o
   1   9  12       32.37       44.66     13.09 o
   2   9  12        3.63        0.00     13.67 o
   3   9  12        1.77        6.63     15.52 o
   0  10  12        9.21       17.23     14.80 o
  -8   1  13       23.37       18.06      5.55 o
  -7   1  13      208.04      214.77     12.55 o
  -6   1  13       92.48       90.32      7.29 o
  -5   1  13        7.39        2.55      4.03 o
  -4   1  13      324.35      328.54      9.85 o
  -3   1  13       47.73       43.08      5.47 o
  -2   1  13      781.41      754.64     11.91 o
  -1   1  13        0.61        1.24      1.64 o
   0   1  13      675.82      728.90      9.31 o
   1   1  13     1205.90     1317.77     18.66 o
   2   1  13      121.12      129.99      5.58 o
   3   1  13      215.43      220.13      6.93 o
   4   1  13      139.16      145.89      6.86 o
   5   1  13      919.93      900.36     17.19 o
   6   1  13      103.32       95.52      7.26 o
   7   1  13       45.24       46.60      7.02 o
   8   1  13        2.74        5.36      6.93 o
  -8   2  13       27.36       35.40      6.75 o
  -7   2  13        6.41       11.81      5.03 o
  -6   2  13      154.08      164.82      8.54 o
  -5   2  13      551.85      563.79     13.56 o
  -4   2  13      175.25      179.63      7.38 o
  -3   2  13        8.06        7.53      3.14 o
  -2   2  13       55.32       38.19      4.63 o
  -1   2  13        1.12        1.82      0.92 o
   0   2  13       91.27       66.63      3.79 o
   1   2  13      377.64      419.25      9.32 o
   2   2  13      160.43      182.27      7.21 o
   3   2  13     1035.50     1017.67     12.64 o
   4   2  13      378.23      406.62     11.28 o
   5   2  13      699.37      709.03     16.73 o
   6   2  13        0.02        0.00      5.09 o
   7   2  13       17.70       14.11      5.48 o
   8   2  13       13.03       11.04      6.16 o
  -8   3  13        1.04        1.95      6.62 o
  -7   3  13       31.24       33.14      6.80 o
  -6   3  13       90.62       91.59      9.96 o
  -5   3  13        1.22        0.00      5.00 o
  -4   3  13       46.56       52.30      4.70 o
  -3   3  13      100.67       90.47      5.40 o
  -2   3  13        9.87       10.24      3.84 o
  -1   3  13      204.48      203.95      9.88 o
   0   3  13      124.81      118.19      6.91 o
   1   3  13      886.49      905.57     15.58 o
   2   3  13      608.28      641.89     10.97 o
   3   3  13       10.72       11.63      1.84 o
   4   3  13        3.67        1.94      4.70 o
   5   3  13      167.67      173.49     10.75 o
   6   3  13       30.08       22.77      5.55 o
   7   3  13        0.87        4.93      5.53 o
  -8   4  13        3.42        8.63      8.64 o
  -7   4  13       11.20       11.27      7.73 o
  -6   4  13        0.00        0.00      5.38 o
  -5   4  13        1.64        1.22      4.87 o
  -4   4  13        0.80        1.68      4.93 o
  -3   4  13       78.41       85.29      7.23 o
  -2   4  13        3.53        2.91      3.98 o
  -1   4  13       20.69       20.77      4.21 o
   0   4  13      267.50      252.65     12.04 o
   1   4  13       94.28       87.86      5.17 o
   2   4  13       43.58       38.42      3.62 o
   3   4  13        4.94        6.83      2.80 o
   4   4  13        2.62        5.28      4.90 o
   5   4  13       18.00       15.81      5.36 o
   6   4  13        5.73       12.74      5.36 o
   7   4  13        8.46       15.75      5.60 o
  -7   5  13        2.17        3.63      8.57 o
  -6   5  13       48.17       48.56      8.97 o
  -5   5  13       94.25       74.23     13.72 o
  -4   5  13       17.47       21.50      5.24 o
  -3   5  13      212.04      220.48      9.83 o
  -2   5  13       88.89       93.30      6.77 o
  -1   5  13        0.68        0.00      3.75 o
   0   5  13       54.99       56.67      5.75 o
   1   5  13      618.09      645.61     13.97 o
   2   5  13      130.30      134.69      5.76 o
   3   5  13       30.63       30.41      4.65 o
   4   5  13      164.64      165.52      8.50 o
   5   5  13      361.06      374.57     11.78 o
   6   5  13      107.06      102.79      7.67 o
   7   5  13       10.39       10.60      5.69 o
  -7   6  13        0.03        0.25     11.14 o
  -6   6  13       30.80       26.03     10.15 o
  -5   6  13       30.08       20.65      9.90 o
  -4   6  13       11.25       10.36      7.97 o
  -3   6  13        4.03        1.99      8.57 o
  -2   6  13       92.13       99.34      7.67 o
  -1   6  13       14.23       11.61      3.78 o
   0   6  13        2.62        2.37      2.87 o
   1   6  13       34.44       29.83      2.96 o
   2   6  13       12.31       10.35      2.96 o
   3   6  13      652.43      664.84     13.57 o
   4   6  13      369.00      385.54     11.39 o
   5   6  13      146.06      165.61      8.61 o
   6   6  13       17.14       10.52      5.39 o
  -6   7  13        0.98        0.00     13.24 o
  -5   7  13      133.85      154.84     16.31 o
  -4   7  13      139.14      151.95     16.17 o
  -3   7  13       16.87       17.10      8.01 o
  -2   7  13      150.93      140.36     11.64 o
  -1   7  13       15.57       14.78      7.22 o
   0   7  13        3.30        1.31      6.17 o
   1   7  13      136.12      133.26      6.58 o
   2   7  13        4.60        0.00      3.40 o
   3   7  13        5.37        9.69      3.95 o
   4   7  13        0.31        0.34      4.64 o
   5   7  13      209.57      196.38     12.39 o
  -5   8  13       22.82       20.89      9.22 o
  -4   8  13       38.77       52.49     10.43 o
  -3   8  13      118.14      131.10     10.55 o
  -2   8  13       65.38       63.13      8.20 o
  -1   8  13       41.65       36.23      8.25 o
   0   8  13       14.93       15.51      6.76 o
   1   8  13       23.78       22.21      8.39 o
   2   8  13        6.81        7.86      7.26 o
   3   8  13        0.00        9.28      8.45 o
   4   8  13        0.55        2.03      9.99 o
  -3   9  13        3.88        2.90      7.58 o
  -2   9  13        0.52        0.00      7.43 o
  -1   9  13        0.30        0.00      5.99 o
   0   9  13       79.98       97.61     12.30 o
   1   9  13       59.74       51.11     15.82 o
   2   9  13       28.33       22.62     15.03 o
   3   9  13       47.32       61.41     15.89 o
  -8   0  14      168.80      173.26     14.55 o
  -7   0  14       75.06       92.90     13.85 o
  -6   0  14      166.95      156.52     12.47 o
  -5   0  14      636.00      671.34     21.43 o
  -4   0  14     1163.49     1057.69     24.94 o
  -3   0  14      490.24      518.76     21.42 o
  -2   0  14      163.27      178.75      9.13 o
  -1   0  14     1746.33     1652.59     30.48 o
   0   0  14      918.12      997.57     19.37 o
   1   0  14      137.77      135.26      8.09 o
   2   0  14        0.41        1.76      4.00 o
   3   0  14     1055.70     1047.95     30.08 o
   4   0  14        4.79       18.07      5.82 o
   5   0  14     1395.42     1431.50     36.33 o
   6   0  14       45.94       27.18      8.78 o
   7   0  14      253.84      258.20     22.85 o
   8   0  14       36.11       28.03     10.34 o
  -8   1  14        2.37        0.00      6.32 o
  -7   1  14       70.60       66.91      7.74 o
  -6   1  14      478.39      433.84     14.50 o
  -5   1  14      465.80      464.97     12.73 o
  -4   1  14        0.12        2.64      3.88 o
  -3   1  14      693.28      714.67     17.76 o
  -2   1  14       54.09       48.03      3.74 o
  -1   1  14      228.60      223.92      6.20 o
   0   1  14      199.26      174.70      6.09 o
   1   1  14       40.06       42.84      4.70 o
   2   1  14     1036.89     1102.78     15.32 o
   3   1  14      135.84      131.71      5.42 o
   4   1  14     1128.31     1074.29     16.67 o
   5   1  14      155.02      146.12      8.25 o
   6   1  14      221.26      216.26      9.76 o
   7   1  14       37.47       42.44      6.87 o
   8   1  14       23.63       12.86      6.73 o
  -8   2  14        7.75       18.13      6.49 o
  -7   2  14        0.00        1.31      5.71 o
  -6   2  14       91.83      105.50      7.42 o
  -5   2  14        3.70        4.12      4.13 o
  -4   2  14       34.48       37.75      4.83 o
  -3   2  14        7.77        7.70      2.47 o
  -2   2  14      379.82      362.86      8.75 o
  -1   2  14        0.05        2.03      1.11 o
   0   2  14       78.97       73.33      4.29 o
   1   2  14      109.57      108.18      5.46 o
   2   2  14      315.30      315.01      8.99 o
   3   2  14      155.75      154.42      5.65 o
   4   2  14      201.16      221.85     10.05 o
   5   2  14       18.00       24.34      5.61 o
   6   2  14        0.33        2.90      4.93 o
   7   2  14       18.37       15.83      6.57 o
   8   2  14        0.10        0.00      6.42 o
  -8   3  14        0.57        0.58      8.64 o
  -7   3  14        0.88        0.00      6.12 o
  -6   3  14       99.63       95.53      8.28 o
  -5   3  14      199.87      191.53     10.41 o
  -4   3  14      267.91      270.32     12.57 o
  -3   3  14      717.48      703.33     13.69 o
  -2   3  14      539.06      542.30     14.18 o
  -1   3  14        0.01        2.94      4.05 o
   0   3  14      442.66      430.11     11.10 o
   1   3  14      200.96      203.95      8.27 o
   2   3  14       15.39       22.68      3.30 o
   3   3  14      135.58      134.15      6.00 o
   4   3  14      807.15      813.24     16.40 o
   5   3  14      318.12      329.88     14.16 o
   6   3  14      105.87      105.15      7.80 o
   7   3  14        4.25        7.40      5.48 o
  -7   4  14       28.33       31.76      8.71 o
  -6   4  14       11.64        7.35      7.25 o
  -5   4  14       87.21       85.97      8.09 o
  -4   4  14      435.21      454.27     15.36 o
  -3   4  14      158.91      180.82      9.52 o
  -2   4  14      337.72      352.64     11.93 o
  -1   4  14      945.81      999.29     18.90 o
   0   4  14      653.32      612.22     14.17 o
   1   4  14        7.86       10.55      3.07 o
   2   4  14      271.38      276.30      9.43 o
   3   4  14     1323.56     1346.52     17.43 o
   4   4  14       25.23       37.19      5.98 o
   5   4  14      421.36      441.14     13.92 o
   6   4  14        1.97       11.22      5.42 o
   7   4  14       79.30       86.45      8.28 o
  -7   5  14       10.07       12.18      9.62 o
  -6   5  14       17.99        9.16      9.36 o
  -5   5  14        1.32        0.70      9.04 o
  -4   5  14      146.69      172.32      9.60 o
  -3   5  14      188.70      188.89      9.55 o
  -2   5  14       40.11       34.21      5.54 o
  -1   5  14       20.91       21.55      4.77 o
   0   5  14      121.58      127.02      7.79 o
   1   5  14       14.65       19.50      4.01 o
   2   5  14       19.03       18.00      3.52 o
   3   5  14       98.29      102.17      6.76 o
   4   5  14      165.34      172.05      8.74 o
   5   5  14      275.76      290.94     10.73 o
   6   5  14        5.39       11.43      5.48 o
  -6   6  14        0.44        1.25     10.08 o
  -5   6  14       32.37       45.73     10.93 o
  -4   6  14       37.84       32.56      8.67 o
  -3   6  14      149.93      152.28     12.48 o
  -2   6  14       69.39       75.35      9.34 o
  -1   6  14        0.18        2.29      4.09 o
   0   6  14      152.91      152.34      8.53 o
   1   6  14        0.58        0.90      3.13 o
   2   6  14       50.75       45.81      4.97 o
   3   6  14        1.30        5.32      4.08 o
   4   6  14       12.59       16.44      4.62 o
   5   6  14       47.73       56.76      6.29 o
   6   6  14        2.73        0.00      5.81 o
  -6   7  14       81.58       97.56     38.33 o
  -5   7  14      186.00      163.49     16.15 o
  -4   7  14        0.09        5.91      8.66 o
  -3   7  14       45.81       38.76      9.07 o
  -2   7  14       29.98       25.29      8.39 o
  -1   7  14        9.73       11.98      6.91 o
   0   7  14        0.12        0.00      5.90 o
   1   7  14        7.81        6.24      3.64 o
   2   7  14       25.58       23.03      4.03 o
   3   7  14      202.04      195.44      7.93 o
   4   7  14      301.24      305.32     11.46 o
   5   7  14       55.93       59.91      8.36 o
  -4   8  14       28.47       36.97      9.47 o
  -3   8  14        5.26        1.22      8.62 o
  -2   8  14        7.01        2.74      7.50 o
  -1   8  14        0.05        8.17      7.04 o
   0   8  14       14.96        9.46      6.71 o
   1   8  14        0.21        0.00      8.36 o
   2   8  14        6.88       12.57      8.53 o
   3   8  14      109.85       70.50     18.25 o
   4   8  14        9.77        4.35      9.77 o
  -3   9  14        0.37        0.00      9.15 o
  -2   9  14        0.08        0.00      8.02 o
  -1   9  14       22.86       24.66      7.56 o
   0   9  14       13.47       12.17     13.88 o
   1   9  14        7.44        9.68     14.06 o
   2   9  14        5.16       29.89     13.53 o
  -8   1  15        2.83        3.88      6.48 o
  -7   1  15        5.86       10.42      6.15 o
  -6   1  15      191.35      166.74      8.98 o
  -5   1  15      332.61      295.42     10.66 o
  -4   1  15       33.86       30.70      5.91 o
  -3   1  15       86.08       89.85      7.80 o
  -2   1  15      284.77      242.97      7.24 o
  -1   1  15      132.72      150.47      5.40 o
   0   1  15       55.75       54.67      3.84 o
   1   1  15      279.57      277.67      9.63 o
   2   1  15       10.24       18.46      3.37 o
   3   1  15       97.62      103.86      5.21 o
   4   1  15      854.65      831.50     14.50 o
   5   1  15        0.23        4.96      5.12 o
   6   1  15        5.88        2.37      5.97 o
   7   1  15       14.37       20.99      6.19 o
  -8   2  15       24.88       25.46      6.53 o
  -7   2  15       37.74       46.15      7.11 o
  -6   2  15       74.08       53.51      6.98 o
  -5   2  15       53.94       41.31      6.41 o
  -4   2  15      314.79      306.87     14.18 o
  -3   2  15      749.62      735.37     14.01 o
  -2   2  15       23.18       21.69      3.46 o
  -1   2  15      980.47      995.57     22.13 o
   0   2  15     1304.33     1252.23     24.38 o
   1   2  15       10.18        7.04      3.26 o
   2   2  15      434.52      393.37     11.57 o
   3   2  15      213.79      215.27      6.71 o
   4   2  15      387.04      411.57     11.93 o
   5   2  15      421.15      420.94     12.81 o
   6   2  15       32.89       29.90      5.58 o
   7   2  15      143.06      157.12     10.52 o
  -8   3  15        4.25        6.72      8.00 o
  -7   3  15       42.39       38.49      6.95 o
  -6   3  15        1.12        2.47      6.42 o
  -5   3  15      400.77      432.19     16.46 o
  -4   3  15      352.18      378.91     14.64 o
  -3   3  15       56.50       54.44      6.51 o
  -2   3  15      609.59      613.51     15.48 o
  -1   3  15       63.46       71.24      6.20 o
   0   3  15       15.45       17.13      2.76 o
   1   3  15      374.86      379.51      9.63 o
   2   3  15       41.20       36.70      4.13 o
   3   3  15       14.01       12.59      3.69 o
   4   3  15     1328.18     1321.79     20.94 o
   5   3  15       36.57       35.71      5.84 o
   6   3  15      146.52      144.06      9.79 o
   7   3  15        2.09        2.34      5.79 o
  -7   4  15        6.75        2.63      8.51 o
  -6   4  15       51.81       52.44      9.26 o
  -5   4  15       90.38       78.55      8.15 o
  -4   4  15       30.22       33.10      6.13 o
  -3   4  15        0.83        0.00      4.78 o
  -2   4  15       41.43       42.78      6.06 o
  -1   4  15        8.32       10.68      4.75 o
   0   4  15      190.54      193.54      9.47 o
   1   4  15        1.76        0.71      3.07 o
   2   4  15        4.33        4.09      3.33 o
   3   4  15      216.84      229.72      9.26 o
   4   4  15        9.20       12.52      5.20 o
   5   4  15        0.05        2.91      5.45 o
   6   4  15        9.72       18.53      5.69 o
   7   4  15        2.73        4.37      5.82 o
  -7   5  15       13.63       15.90      9.55 o
  -6   5  15        0.62       10.36      9.85 o
  -5   5  15      275.91      261.81     17.79 o
  -4   5  15       10.46        5.54      5.06 o
  -3   5  15       58.41       55.07      6.66 o
  -2   5  15      647.95      644.51     21.43 o
  -1   5  15       77.59       87.17      7.29 o
   0   5  15        0.01        5.21      4.74 o
   1   5  15       17.85       13.01      3.46 o
   2   5  15      204.65      195.95      7.23 o
   3   5  15      105.11      101.06      7.03 o
   4   5  15      761.92      755.16     16.94 o
   5   5  15       11.99       17.11      5.48 o
   6   5  15       48.42       32.18      5.50 o
  -6   6  15       64.51       54.21     11.22 o
  -5   6  15        1.16        2.54      8.57 o
  -4   6  15      120.74      120.13     11.57 o
  -3   6  15      227.49      225.18     14.51 o
  -2   6  15       14.57       12.02      7.68 o
  -1   6  15      108.38      111.32      9.17 o
   0   6  15      321.42      321.43     12.02 o
   1   6  15        3.30        1.38      3.71 o
   2   6  15        4.38        3.16      4.21 o
   3   6  15      101.84       90.03      6.13 o
   4   6  15       31.32       29.38      4.87 o
   5   6  15        6.86        5.70      5.09 o
   6   6  15        1.17        0.25      5.52 o
  -5   7  15        0.84        3.48     11.09 o
  -4   7  15       43.41       50.59     10.15 o
  -3   7  15        0.00        0.00      8.13 o
  -2   7  15       90.17       92.88     10.68 o
  -1   7  15       19.21       17.52      7.26 o
   0   7  15        0.59        0.00      5.74 o
   1   7  15        9.01        9.60      3.60 o
   2   7  15        0.65        0.00      4.48 o
   3   7  15        5.59        2.48      4.16 o
   4   7  15        4.59        3.00      5.29 o
   5   7  15        4.08       14.14      6.73 o
  -4   8  15        6.12        9.36      9.57 o
  -3   8  15       27.94       26.19      9.51 o
  -2   8  15        5.12       11.03      8.24 o
  -1   8  15       28.20       18.34      7.43 o
   0   8  15        6.45       12.41      6.59 o
   1   8  15        1.49        6.77      8.42 o
   2   8  15        0.67        9.12      8.14 o
   3   8  15       11.31        9.57     14.63 o
   4   8  15        3.16        6.16     15.33 o
  -2   9  15        9.90        9.77      8.81 o
  -1   9  15        1.89        0.46      8.00 o
   0   9  15        0.50        0.49      8.56 o
   1   9  15        0.06        0.00     14.33 o
   2   9  15        6.13       16.92     14.91 o
  -8   0  16       40.57       43.89     11.43 o
  -7   0  16       58.36       45.60      8.37 o
  -6   0  16       80.88       59.68      9.07 o
  -5   0  16      111.25       97.12     10.07 o
  -4   0  16        0.59        9.96     11.33 o
  -3   0  16       89.08       87.02     10.45 o
  -2   0  16      145.57      149.96     16.85 o
  -1   0  16        2.83        1.44      3.55 o
   0   0  16       40.70       51.94      5.87 o
   1   0  16      387.39      384.29     13.70 o
   2   0  16       10.93        3.74      5.09 o
   3   0  16       16.20       15.35      5.63 o
   4   0  16       88.14       75.39      9.02 o
   5   0  16       47.05       39.13      9.36 o
   6   0  16       29.24       41.34      9.61 o
   7   0  16      103.46      116.64     16.25 o
  -8   1  16       16.38       14.18      7.05 o
  -7   1  16        0.00        1.07      6.00 o
  -6   1  16       35.29       34.89      7.25 o
  -5   1  16      120.43      101.15      7.82 o
  -4   1  16      122.11      109.13      9.06 o
  -3   1  16      208.04      195.11      7.77 o
  -2   1  16      159.02      157.52      6.09 o
  -1   1  16       93.19       93.21      4.56 o
   0   1  16       12.16       10.93      2.75 o
   1   1  16       62.31       66.68      5.73 o
   2   1  16      221.48      235.84      7.91 o
   3   1  16      233.46      224.30      7.29 o
   4   1  16      282.73      282.48      9.20 o
   5   1  16      134.02      139.90      8.18 o
   6   1  16        1.48        0.82      6.06 o
   7   1  16       46.21       50.37      7.15 o
  -8   2  16        0.30        2.24      6.75 o
  -7   2  16        0.26        0.00      6.54 o
  -6   2  16       25.84       22.15      6.56 o
  -5   2  16      139.19      135.41     10.44 o
  -4   2  16      451.30      494.65     16.96 o
  -3   2  16        5.73        7.15      2.40 o
  -2   2  16      266.54      256.11      8.94 o
  -1   2  16        1.27        2.07      1.56 o
   0   2  16       16.45       16.16      2.99 o
   1   2  16       44.66       38.80      4.60 o
   2   2  16      232.39      244.02      8.59 o
   3   2  16       70.37       73.73      4.55 o
   4   2  16       11.44        5.49      5.37 o
   5   2  16      109.61      124.25      8.11 o
   6   2  16       21.45       19.64      5.67 o
   7   2  16        0.77        8.84      7.11 o
  -7   3  16        0.93        0.00      6.41 o
  -6   3  16        2.84        1.54      5.86 o
  -5   3  16       48.38       47.68      7.47 o
  -4   3  16        8.47       14.90      6.45 o
  -3   3  16        0.10        0.00      5.78 o
  -2   3  16      130.42      130.38      8.42 o
  -1   3  16       31.23       23.95      5.09 o
   0   3  16      483.81      461.28     14.18 o
   1   3  16      202.89      213.72     10.26 o
   2   3  16      152.13      165.13      6.75 o
   3   3  16       84.90       85.17      5.65 o
   4   3  16      153.82      164.74      8.72 o
   5   3  16      163.64      162.84      8.78 o
   6   3  16        0.56        1.61      5.56 o
   7   3  16       11.11       15.73      6.79 o
  -7   4  16        9.73       21.34      8.39 o
  -6   4  16      284.51      317.11     22.50 o
  -5   4  16       24.82       21.72      6.40 o
  -4   4  16        0.18        0.00      5.63 o
  -3   4  16      355.31      335.28     14.50 o
  -2   4  16      311.90      310.71     12.21 o
  -1   4  16        2.63        0.30      4.93 o
   0   4  16     1253.57     1281.02     20.79 o
   1   4  16       47.56       53.76      4.75 o
   2   4  16      106.82      100.34      5.75 o
   3   4  16       55.16       54.83      5.74 o
   4   4  16       80.07       77.57      6.73 o
   5   4  16        0.67        3.72      5.25 o
   6   4  16       33.22       35.46      6.59 o
  -7   5  16        2.04        0.00     11.04 o
  -6   5  16       29.21       42.19     10.39 o
  -5   5  16        0.74        0.48      9.15 o
  -4   5  16        0.39        0.00      5.25 o
  -3   5  16      153.67      160.40      9.63 o
  -2   5  16      115.61      109.84      8.27 o
  -1   5  16      457.56      460.60     17.64 o
   0   5  16      209.52      236.64     10.80 o
   1   5  16        0.15        0.00      3.49 o
   2   5  16       18.62       20.04      3.72 o
   3   5  16        1.13        1.54      4.76 o
   4   5  16        0.07        7.69      5.34 o
   5   5  16      143.59      159.32      9.24 o
   6   5  16        0.01        0.00      5.44 o
  -6   6  16        1.07        5.68      9.83 o
  -5   6  16        6.18        9.79      8.90 o
  -4   6  16        3.77        0.00      8.73 o
  -3   6  16       18.75       19.05      8.25 o
  -2   6  16       16.21       19.51      7.72 o
  -1   6  16      125.34      138.47      8.57 o
   0   6  16       24.56       22.82      5.10 o
   1   6  16       29.43       24.17      4.34 o
   2   6  16       22.77       21.75      4.47 o
   3   6  16       76.11       61.83      6.08 o
   4   6  16        3.81        4.48      4.89 o
   5   6  16       14.00       18.88      5.47 o
  -5   7  16       37.53       28.00     11.54 o
  -4   7  16       14.18       13.76      8.72 o
  -3   7  16       45.59       47.00      9.40 o
  -2   7  16       37.34       45.71      8.49 o
  -1   7  16       20.74       30.21      7.14 o
   0   7  16        0.36        1.73      6.02 o
   1   7  16       12.23       13.87      4.40 o
   2   7  16        2.56        0.00      4.86 o
   3   7  16        2.78        0.68      5.91 o
   4   7  16       59.92       54.19      6.21 o
  -4   8  16        3.07        0.00      9.01 o
  -3   8  16       21.60       21.77      8.35 o
  -2   8  16       24.68       20.19      8.84 o
  -1   8  16        0.02        2.15      7.71 o
   0   8  16        0.00        0.00      6.57 o
   1   8  16        9.26       18.23      9.36 o
   2   8  16        6.24        6.35      7.89 o
   3   8  16        0.34        0.00     16.23 o
  -1   9  16        1.20        0.00      8.11 o
   0   9  16        5.19        3.93      9.62 o
   1   9  16        0.12        0.00     14.01 o
  -8   1  17        0.34        0.00      6.80 o
  -7   1  17       37.32       40.20      8.09 o
  -6   1  17        2.37        0.00      6.04 o
  -5   1  17        3.47        6.47      7.06 o
  -4   1  17       61.24       49.79     10.24 o
  -3   1  17        3.18        0.99      3.40 o
  -2   1  17      541.95      493.08     18.72 o
  -1   1  17      114.87      108.89      5.07 o
   0   1  17       23.74       30.28      3.47 o
   1   1  17      319.54      332.56     11.29 o
   2   1  17      235.73      228.01      8.13 o
   3   1  17        7.77        7.70      3.64 o
   4   1  17      140.43      142.29      8.17 o
   5   1  17       25.52       26.81      5.29 o
   6   1  17       30.82       36.81      6.80 o
   7   1  17       29.32       35.53      6.68 o
  -7   2  17       12.25        7.69      6.92 o
  -6   2  17      141.19      127.55      9.44 o
  -5   2  17      388.31      405.97     16.79 o
  -4   2  17       48.90       49.79      8.01 o
  -3   2  17       84.20       75.64      7.75 o
  -2   2  17       64.60       70.81      5.08 o
  -1   2  17        2.91        3.00      1.72 o
   0   2  17       78.09       68.09      4.63 o
   1   2  17        1.12        1.97      3.68 o
   2   2  17      507.54      486.00     13.36 o
   3   2  17      324.55      310.28      8.46 o
   4   2  17        5.52        0.00      5.05 o
   5   2  17        6.49        9.63      5.18 o
   6   2  17       10.44       17.36      5.46 o
   7   2  17       14.20       20.63      7.29 o
  -7   3  17       10.23       18.17      8.33 o
  -6   3  17       90.75       68.50      8.81 o
  -5   3  17        0.26        4.62      6.79 o
  -4   3  17       46.90       58.99      7.31 o
  -3   3  17      115.53       93.49      8.24 o
  -2   3  17     1168.54     1141.74     23.45 o
  -1   3  17       43.00       40.49      6.43 o
   0   3  17      326.84      315.73      8.38 o
   1   3  17      227.20      236.21      7.87 o
   2   3  17      176.34      171.30      7.46 o
   3   3  17       44.65       44.70      4.86 o
   4   3  17        2.14        1.29      5.24 o
   5   3  17        5.10        5.64      5.28 o
   6   3  17        7.34        3.68      5.63 o
   7   3  17       34.26       31.99      7.02 o
  -7   4  17        1.64        6.39      9.46 o
  -6   4  17       12.12       11.91      9.05 o
  -5   4  17       17.60       13.66      8.79 o
  -4   4  17       54.45       56.26      8.61 o
  -3   4  17       10.88        5.45      5.87 o
  -2   4  17      118.19      124.41      9.02 o
  -1   4  17      140.04      140.63      8.79 o
   0   4  17        6.99       14.52      5.07 o
   1   4  17      262.75      259.91      8.81 o
   2   4  17       27.63       27.03      4.27 o
   3   4  17       37.88       47.40      5.69 o
   4   4  17       39.91       37.53      5.82 o
   5   4  17        4.16        7.10      5.50 o
   6   4  17        2.59        0.80      6.34 o
  -6   5  17       10.82       11.94      9.71 o
  -5   5  17        4.32        4.86      7.98 o
  -4   5  17        6.66        7.48      8.03 o
  -3   5  17        3.51        5.49      5.52 o
  -2   5  17      453.00      454.23     14.97 o
  -1   5  17       57.01       59.82      6.55 o
   0   5  17      635.68      634.54     21.70 o
   1   5  17       53.12       57.35      6.36 o
   2   5  17        5.57        2.17      3.59 o
   3   5  17       73.92       72.91      6.50 o
   4   5  17        5.08        3.35      5.09 o
   5   5  17       57.50       61.14      6.85 o
   6   5  17        0.21        0.00      5.55 o
  -6   6  17       36.88       38.64      9.85 o
  -5   6  17      101.96      132.49     17.74 o
  -4   6  17       16.27       13.66      8.49 o
  -3   6  17       63.28       42.24      8.92 o
  -2   6  17        9.25        4.62      7.13 o
  -1   6  17       24.44       32.05      5.54 o
   0   6  17        8.94       10.57      5.07 o
   1   6  17        9.71        5.90      4.38 o
   2   6  17      199.48      206.86     10.28 o
   3   6  17        0.02        0.00      4.77 o
   4   6  17       58.79       60.88      6.16 o
   5   6  17       22.28       16.05      5.41 o
  -5   7  17        1.25        0.00     12.31 o
  -4   7  17        0.62        0.00     10.33 o
  -3   7  17       13.84        8.10      7.87 o
  -2   7  17        0.75        1.21      8.32 o
  -1   7  17       15.67       13.63      7.43 o
   0   7  17       12.26        9.70      6.45 o
   1   7  17       54.72       62.88      6.01 o
   2   7  17       38.28       31.94      6.47 o
   3   7  17        0.61        3.88      6.04 o
   4   7  17       58.23       67.14      7.18 o
  -3   8  17        2.29        8.00      8.93 o
  -2   8  17        1.38        6.31      8.27 o
  -1   8  17       32.27       23.01      7.85 o
   0   8  17        2.71        2.11      6.95 o
   1   8  17       14.67       14.80     10.15 o
   2   8  17        1.26        5.50      8.83 o
   3   8  17       17.27       13.96     15.65 o
  -7   0  18       96.61       76.26     13.60 o
  -6   0  18       28.98       19.91      9.77 o
  -5   0  18      538.47      569.86     27.44 o
  -4   0  18        9.32        6.02      9.25 o
  -3   0  18      217.23      228.38     12.28 o
  -2   0  18      249.04      263.68     18.01 o
  -1   0  18      542.27      515.63     24.55 o
   0   0  18      249.32      242.63     11.46 o
   1   0  18       51.66       48.31      6.68 o
   2   0  18       22.96       29.78      6.59 o
   3   0  18     1057.20     1031.25     23.42 o
   4   0  18      302.78      296.11     13.88 o
   5   0  18       70.34       48.63     10.23 o
   6   0  18       20.06       22.31      8.88 o
   7   0  18        7.05       11.42     11.47 o
  -7   1  18        0.78        7.01      6.58 o
  -6   1  18       23.16       27.34      6.83 o
  -5   1  18        0.06        5.70      6.68 o
  -4   1  18      232.97      233.08     15.00 o
  -3   1  18      341.98      317.11      9.70 o
  -2   1  18     1124.79     1080.42     16.44 o
  -1   1  18      194.07      185.48      7.09 o
   0   1  18      178.99      188.50      6.96 o
   1   1  18      108.77       95.88      7.26 o
   2   1  18       60.69       64.79      5.33 o
   3   1  18       33.31       35.60      4.19 o
   4   1  18       50.41       49.48      6.19 o
   5   1  18      193.31      198.55      9.60 o
   6   1  18        3.88        2.27      6.48 o
   7   1  18        2.51        5.03      6.80 o
  -7   2  18        0.87        0.00      6.51 o
  -6   2  18        7.94        7.07      6.82 o
  -5   2  18       39.42       47.24      7.70 o
  -4   2  18      165.71      148.03      9.67 o
  -3   2  18        1.09        0.00      6.29 o
  -2   2  18      197.33      200.70     10.22 o
  -1   2  18        8.03        9.03      2.92 o
   0   2  18        9.79       10.61      3.56 o
   1   2  18      108.68      105.44      6.21 o
   2   2  18       14.18       17.64      4.34 o
   3   2  18       57.13       55.95      5.37 o
   4   2  18      203.88      210.11      9.49 o
   5   2  18       10.34       12.21      5.27 o
   6   2  18        4.87        4.59      6.18 o
   7   2  18        6.46        2.46      6.89 o
  -7   3  18        7.77        5.99      9.26 o
  -6   3  18        8.40       16.31      7.14 o
  -5   3  18        0.64        6.39      6.88 o
  -4   3  18       12.96        8.22      6.16 o
  -3   3  18      252.89      261.87     12.15 o
  -2   3  18      895.12      914.49     20.43 o
  -1   3  18      592.46      609.33     16.40 o
   0   3  18      122.08      121.99      5.98 o
   1   3  18       18.93       22.23      4.01 o
   2   3  18      466.30      482.24     12.51 o
   3   3  18      398.17      400.08     10.85 o
   4   3  18        3.83        3.48      4.96 o
   5   3  18        1.17        1.69      5.30 o
   6   3  18       10.71       15.05      6.03 o
  -7   4  18        0.02        2.63      9.73 o
  -6   4  18       29.44       24.46      9.29 o
  -5   4  18      189.95      205.26     11.93 o
  -4   4  18        0.45        0.00      5.82 o
  -3   4  18      319.32      313.59     13.35 o
  -2   4  18      235.09      234.41     11.49 o
  -1   4  18      110.94      117.90      9.29 o
   0   4  18      577.00      552.30     14.89 o
   1   4  18      211.53      205.76      8.19 o
   2   4  18      365.56      356.88      9.93 o
   3   4  18      165.14      158.40      8.37 o
   4   4  18       25.46       23.18      5.14 o
   5   4  18       13.85        7.78      5.44 o
   6   4  18       12.46       10.68      6.69 o
  -6   5  18        4.28        4.45     10.25 o
  -5   5  18        0.02        0.03      8.14 o
  -4   5  18        0.75        0.76      8.05 o
  -3   5  18       20.58       29.36      6.32 o
  -2   5  18      163.82      169.41     10.26 o
  -1   5  18       13.62       13.12      5.32 o
   0   5  18        0.10        1.71      5.33 o
   1   5  18       88.25       86.62      7.70 o
   2   5  18      150.03      157.26      8.15 o
   3   5  18       19.49       20.48      5.03 o
   4   5  18        9.62        6.50      5.19 o
   5   5  18       11.46        9.19      5.65 o
  -5   6  18        1.78        0.00      9.03 o
  -4   6  18       50.63       58.74     10.02 o
  -3   6  18        0.03        0.00      8.59 o
  -2   6  18       43.57       51.21      8.67 o
  -1   6  18       13.05       14.54      5.30 o
   0   6  18        0.18        0.00      5.22 o
   1   6  18        2.91        4.56      4.89 o
   2   6  18      103.24      111.80      9.92 o
   3   6  18       25.19       19.37      6.12 o
   4   6  18        1.82        0.28      5.50 o
   5   6  18        3.33        1.81      5.24 o
  -4   7  18        8.01       13.35     10.31 o
  -3   7  18       33.13       36.62      9.50 o
  -2   7  18      167.04      164.19     13.49 o
  -1   7  18      108.09      101.98     10.32 o
   0   7  18        0.11        0.00      6.93 o
   1   7  18        2.90        1.55      5.71 o
   2   7  18       35.16       35.62      6.38 o
   3   7  18        0.00        0.00      6.50 o
   4   7  18        3.85        8.12      7.27 o
  -3   8  18       43.39       44.16     12.79 o
  -2   8  18        3.38        3.91      8.69 o
  -1   8  18       83.95      117.11     11.56 o
   0   8  18        0.00        0.00     10.33 o
   1   8  18        1.66        0.48      9.09 o
   2   8  18        3.68        0.00     10.73 o
  -7   1  19       12.27       22.43      8.36 o
  -6   1  19       32.88       36.80      7.48 o
  -5   1  19       29.62       35.09      7.01 o
  -4   1  19       56.92       56.49      5.32 o
  -3   1  19      632.19      546.61     14.39 o
  -2   1  19       10.06       13.61      3.31 o
  -1   1  19      281.37      253.93      9.93 o
   0   1  19      145.79      155.80      8.64 o
   1   1  19       29.19       31.65      5.61 o
   2   1  19      197.12      204.26      8.20 o
   3   1  19      143.82      144.08      6.68 o
   4   1  19       53.99       56.80      6.12 o
   5   1  19       18.44       20.42      6.49 o
   6   1  19      113.23      123.46      9.50 o
  -7   2  19        6.29        0.00      7.65 o
  -6   2  19       14.01        9.51      6.87 o
  -5   2  19        1.17        0.00      6.85 o
  -4   2  19        2.72        0.00      5.67 o
  -3   2  19      552.16      571.35     16.79 o
  -2   2  19      748.76      731.91     19.46 o
  -1   2  19      435.57      434.87     10.16 o
   0   2  19       89.84       82.62      5.82 o
   1   2  19       72.11       66.41      5.44 o
   2   2  19       14.17       11.03      4.29 o
   3   2  19      284.30      272.27      9.29 o
   4   2  19      265.88      281.18     10.94 o
   5   2  19       83.65       85.75      7.36 o
   6   2  19        2.56       10.44      6.54 o
  -7   3  19        3.47        1.52      9.15 o
  -6   3  19        2.58        0.00      7.43 o
  -5   3  19        0.09        0.00      6.01 o
  -4   3  19       39.53       36.16      6.47 o
  -3   3  19      186.29      179.89     10.37 o
  -2   3  19      219.38      212.17     11.46 o
  -1   3  19       18.66       16.36      5.61 o
   0   3  19        0.06        0.41      2.78 o
   1   3  19       20.63       22.46      4.05 o
   2   3  19       21.17       21.84      4.55 o
   3   3  19      104.46      110.65      7.20 o
   4   3  19        2.34        0.54      5.14 o
   5   3  19       38.52       38.46      6.10 o
   6   3  19        5.10        0.00      6.25 o
  -6   4  19        5.31       12.11      9.33 o
  -5   4  19        0.67        0.05      6.44 o
  -4   4  19        3.47        1.84      5.90 o
  -3   4  19       10.27       12.92      5.99 o
  -2   4  19       70.97       70.38      7.84 o
  -1   4  19        2.57        0.00      5.46 o
   0   4  19      167.41      163.99      9.06 o
   1   4  19       25.80       26.07      5.52 o
   2   4  19       67.23       68.57      5.54 o
   3   4  19        0.01        0.00      4.82 o
   4   4  19       18.21        9.45      4.93 o
   5   4  19        0.00        1.14      5.57 o
   6   4  19        8.63        8.54      6.04 o
  -6   5  19        1.04        4.38      8.33 o
  -5   5  19        3.34        0.00      8.47 o
  -4   5  19       15.85       16.66      8.33 o
  -3   5  19      120.20      107.73      8.79 o
  -2   5  19      446.68      437.14     15.56 o
  -1   5  19      178.97      186.12      9.92 o
   0   5  19       50.85       57.42      7.04 o
   1   5  19       52.66       44.96      6.39 o
   2   5  19      145.95      157.14     11.28 o
   3   5  19       49.20       51.79      6.00 o
   4   5  19        0.63        6.13      5.82 o
   5   5  19        2.23        0.00      5.95 o
  -5   6  19       21.46       17.94      9.19 o
  -4   6  19        0.11       11.82      8.57 o
  -3   6  19       44.97       47.31      9.04 o
  -2   6  19      556.61      592.33     22.28 o
  -1   6  19       34.89       47.39      6.78 o
   0   6  19       41.85       31.00      5.98 o
   1   6  19        4.22        0.00      4.67 o
   2   6  19        0.05        0.89      5.40 o
   3   6  19        6.40        2.61      5.94 o
   4   6  19       88.00      100.22      8.82 o
  -4   7  19       81.44      108.41     14.24 o
  -3   7  19       67.21       73.99     10.49 o
  -2   7  19        0.15        6.87      7.95 o
  -1   7  19       23.79       20.98     10.14 o
   0   7  19       11.02        5.32      7.41 o
   1   7  19       43.45       52.82      8.37 o
   2   7  19       22.38       20.31      6.73 o
   3   7  19        7.89        9.84      6.67 o
  -2   8  19       11.33       28.29      8.61 o
  -1   8  19       53.36       40.15      8.23 o
   0   8  19        1.36        0.00     10.10 o
   1   8  19        2.51        2.92      9.81 o
  -7   0  20        1.32        0.00     12.53 o
  -6   0  20       31.20       35.40     11.26 o
  -5   0  20       74.64       97.44     14.75 o
  -4   0  20      114.71      119.46     13.59 o
  -3   0  20       60.74       52.50      7.13 o
  -2   0  20     2318.08     2195.88     34.65 o
  -1   0  20      143.69      129.54      9.41 o
   0   0  20      119.47      126.15      9.36 o
   1   0  20       31.47       35.74      6.65 o
   2   0  20       53.79       49.69     10.21 o
   3   0  20      123.14      106.01      9.23 o
   4   0  20      270.93      307.76     17.78 o
   5   0  20      155.07      192.03     15.67 o
   6   0  20       32.54       39.49      9.26 o
  -7   1  20       16.55       12.40      7.60 o
  -6   1  20       24.20       34.78      8.08 o
  -5   1  20        6.16       11.47      7.23 o
  -4   1  20        1.33        2.08      5.42 o
  -3   1  20       20.77       11.00      5.53 o
  -2   1  20       84.31       81.21      7.70 o
  -1   1  20        1.68        0.00      2.87 o
   0   1  20       89.27       91.09      7.33 o
   1   1  20       18.02       17.47      5.26 o
   2   1  20        3.43        2.80      4.03 o
   3   1  20       37.63       34.45      4.52 o
   4   1  20       12.05       13.08      5.66 o
   5   1  20        0.59        5.88      6.00 o
   6   1  20       16.01       17.08      6.80 o
  -7   2  20        5.68        0.39      8.16 o
  -6   2  20        8.09        8.71      7.49 o
  -5   2  20        4.39        0.61      6.13 o
  -4   2  20       44.99       56.68      7.09 o
  -3   2  20        5.49        4.65      5.42 o
  -2   2  20      106.51      109.68      8.86 o
  -1   2  20        0.00        0.23      2.91 o
   0   2  20       13.78       16.87      3.75 o
   1   2  20       14.32       14.84      4.17 o
   2   2  20       80.72       90.70      6.95 o
   3   2  20        3.43        1.67      4.54 o
   4   2  20        9.10       11.83      5.14 o
   5   2  20       22.47       27.99      5.83 o
   6   2  20        0.01        0.00      6.30 o
  -6   3  20        4.07       10.57      9.02 o
  -5   3  20        0.15        0.91      5.96 o
  -4   3  20       20.45       17.81      5.67 o
  -3   3  20       17.21       12.53      5.97 o
  -2   3  20       98.39      107.12      8.80 o
  -1   3  20       18.87       12.50      5.61 o
   0   3  20        9.34        8.57      5.66 o
   1   3  20      184.04      162.46      8.17 o
   2   3  20       26.66       17.20      4.30 o
   3   3  20        1.39        0.72      4.36 o
   4   3  20       20.50       15.80      5.30 o
   5   3  20        0.68        0.37      5.79 o
   6   3  20        8.97        9.07      6.64 o
  -6   4  20        0.12        0.00      8.42 o
  -5   4  20       20.96       20.19      6.40 o
  -4   4  20       40.47       45.49      7.23 o
  -3   4  20        2.31        8.04      5.76 o
  -2   4  20      720.27      761.65     20.00 o
  -1   4  20       59.74       66.40      7.61 o
   0   4  20      348.67      340.12     12.39 o
   1   4  20        0.12        0.00      5.07 o
   2   4  20       89.29       82.67      5.70 o
   3   4  20        0.28        0.00      4.68 o
   4   4  20       23.43       20.29      5.42 o
   5   4  20        0.27        1.88      6.05 o
  -5   5  20        0.05        1.74      8.96 o
  -4   5  20       91.66      110.77     12.32 o
  -3   5  20       20.61       13.24      6.26 o
  -2   5  20        0.03       17.11      6.56 o
  -1   5  20       95.05       86.26      7.86 o
   0   5  20        2.70       10.98      6.18 o
   1   5  20       92.22       94.15      8.20 o
   2   5  20        2.28        2.12      5.95 o
   3   5  20        3.78        4.89      6.06 o
   4   5  20       38.71       43.25      6.27 o
   5   5  20       20.38       21.59      6.07 o
  -4   6  20        0.06        2.06      9.31 o
  -3   6  20        9.38       14.85      8.37 o
  -2   6  20       17.65       39.26      7.91 o
  -1   6  20       59.61       58.88      8.94 o
   0   6  20      105.75      102.57      9.06 o
   1   6  20        0.06        3.04      6.29 o
   2   6  20      122.61      117.81      8.98 o
   3   6  20      137.15      169.58     10.66 o
   4   6  20        9.20        8.95      6.64 o
  -3   7  20       83.14       81.63     13.33 o
  -2   7  20        0.66        0.00      8.36 o
  -1   7  20       18.41       11.83      7.85 o
   0   7  20       16.82       16.63      7.00 o
   1   7  20       10.29       12.40      7.54 o
   2   7  20        0.02        0.00      6.46 o
  -6   1  21       16.82       16.28      7.77 o
  -5   1  21        0.06        0.03      6.23 o
  -4   1  21        8.11       20.47      5.53 o
  -3   1  21        4.84        2.06      5.23 o
  -2   1  21        3.17        1.25      5.16 o
  -1   1  21        1.25        3.20      5.86 o
   0   1  21      349.61      306.27     12.28 o
   1   1  21       16.12       17.01      5.70 o
   2   1  21      111.34      106.35      6.86 o
   3   1  21        6.98        2.96      4.16 o
   4   1  21        3.69        8.23      5.04 o
   5   1  21        0.52        2.63      5.88 o
   6   1  21        0.19        0.00      7.13 o
  -6   2  21       61.14       60.14      8.94 o
  -5   2  21       10.78        6.82      6.29 o
  -4   2  21       32.75       36.14      6.25 o
  -3   2  21       86.63      112.33      8.91 o
  -2   2  21      228.02      198.15     10.88 o
  -1   2  21      794.31      750.32     20.69 o
   0   2  21      176.10      171.85      7.78 o
   1   2  21        8.84        1.25      4.08 o
   2   2  21      384.35      350.22     11.54 o
   3   2  21       47.92       36.68      4.75 o
   4   2  21        3.69        7.14      5.12 o
   5   2  21       12.50       18.57      5.37 o
   6   2  21       16.54       24.56      6.76 o
  -6   3  21        1.92        0.00      8.56 o
  -5   3  21       30.18       42.23      7.48 o
  -4   3  21       40.45       36.98      6.82 o
  -3   3  21       38.77       34.37      6.13 o
  -2   3  21       37.18       30.63      6.03 o
  -1   3  21       12.09       15.05      6.09 o
   0   3  21       69.20       72.88      7.13 o
   1   3  21        0.50        6.08      5.06 o
   2   3  21        2.64        3.14      4.39 o
   3   3  21        1.17        1.61      4.60 o
   4   3  21       28.75       24.94      5.41 o
   5   3  21        4.51        0.00      5.96 o
  -6   4  21        4.38        5.88      8.21 o
  -5   4  21        0.03        0.00      6.58 o
  -4   4  21        3.46        0.33      6.20 o
  -3   4  21       27.41       34.03      6.70 o
  -2   4  21        0.04        4.81      6.10 o
  -1   4  21        2.96        0.00      5.84 o
   0   4  21       59.07       60.78      6.44 o
   1   4  21        2.64        3.66      5.62 o
   2   4  21        0.84        5.39      5.76 o
   3   4  21       26.48       33.59      5.42 o
   4   4  21        1.62        3.22      5.57 o
   5   4  21        0.05        3.73      5.65 o
  -5   5  21        1.00        3.70      8.71 o
  -4   5  21       11.41        2.05      8.16 o
  -3   5  21        2.56        0.19      8.35 o
  -2   5  21        7.19        7.09      6.13 o
  -1   5  21        0.31        0.00      5.86 o
   0   5  21        4.71        4.62      5.65 o
   1   5  21        0.91        7.54      5.32 o
   2   5  21        0.54        2.23      5.75 o
   3   5  21        9.38       10.73      6.40 o
   4   5  21       10.80       12.72      6.40 o
  -4   6  21       42.24       66.52     10.32 o
  -3   6  21       12.42       15.68      8.81 o
  -2   6  21      102.15       96.06     13.64 o
  -1   6  21       64.64       68.90      9.14 o
   0   6  21       51.97       50.58      6.78 o
   1   6  21       17.16       16.52      6.54 o
   2   6  21       32.11       36.99      6.68 o
   3   6  21       26.26       40.33      6.89 o
  -2   7  21        0.17        2.10      8.26 o
  -1   7  21        4.40        0.00      7.26 o
   0   7  21        3.57        0.00      7.59 o
   1   7  21       43.61       28.28      8.20 o
   2   7  21       21.30       19.25      7.57 o
  -6   0  22       33.57       30.93     10.60 o
  -5   0  22        6.44       11.97      9.84 o
  -4   0  22        8.52        5.14     10.04 o
  -3   0  22        3.32        3.61      8.56 o
  -2   0  22        0.70        0.00      8.96 o
  -1   0  22      204.52      175.23     10.83 o
   0   0  22      112.52      120.79      9.52 o
   1   0  22      437.95      373.52     16.08 o
   2   0  22      250.93      236.72     41.58 o
   3   0  22      167.37      156.55     12.89 o
   4   0  22        5.56        0.00      8.31 o
   5   0  22        0.28        0.00      8.33 o
  -6   1  22       23.48       20.08      7.93 o
  -5   1  22        0.01        0.00      7.23 o
  -4   1  22       59.52       65.62      8.08 o
  -3   1  22        0.55        0.00      5.23 o
  -2   1  22       29.43       22.28      5.23 o
  -1   1  22       13.63       28.97      5.31 o
   0   1  22      136.89      126.19      8.85 o
   1   1  22       95.35      100.62      6.99 o
   2   1  22        0.20        6.94      4.50 o
   3   1  22       24.51       12.28      4.87 o
   4   1  22       12.26        8.77      5.24 o
   5   1  22        1.19        0.00      6.24 o
  -6   2  22        2.03        0.74      6.86 o
  -5   2  22        6.40        6.79      6.68 o
  -4   2  22       70.48       52.35      7.73 o
  -3   2  22       12.15       12.48      5.81 o
  -2   2  22       17.59       13.10      5.14 o
  -1   2  22        7.75        7.31      5.29 o
   0   2  22        7.55       10.14      5.78 o
   1   2  22       16.05       19.04      4.44 o
   2   2  22        0.09        5.99      4.80 o
   3   2  22        3.35        1.30      4.37 o
   4   2  22       13.29        6.56      5.31 o
   5   2  22        2.43        0.95      5.89 o
  -6   3  22        1.36        1.97      7.63 o
  -5   3  22        0.01        3.41      6.29 o
  -4   3  22       31.05       37.28      7.27 o
  -3   3  22        0.68        1.13      5.90 o
  -2   3  22        0.12        1.67      6.66 o
  -1   3  22        4.34        2.16      5.41 o
   0   3  22       14.86       15.09      5.91 o
   1   3  22       21.87       21.15      5.61 o
   2   3  22       47.37       30.18      4.68 o
   3   3  22       26.03       27.86      5.33 o
   4   3  22       37.15       41.39      6.83 o
   5   3  22       19.12       12.35      6.64 o
  -5   4  22       16.34       14.09      8.55 o
  -4   4  22        5.18       12.21      6.56 o
  -3   4  22       17.25       13.98      6.42 o
  -2   4  22      109.17      132.81      9.70 o
  -1   4  22       47.36       38.02      6.71 o
   0   4  22       94.59       93.99      7.72 o
   1   4  22       97.06      103.69      8.72 o
   2   4  22       36.05       39.04      6.48 o
   3   4  22      100.96      113.10      9.21 o
   4   4  22        0.57        1.29      6.23 o
  -4   5  22       18.22       26.19      8.57 o
  -3   5  22        6.89        9.29      7.97 o
  -2   5  22        3.99        6.88      6.03 o
  -1   5  22       15.07       26.61      5.81 o
   0   5  22        0.01        0.00      6.03 o
   1   5  22        0.12        0.15      5.89 o
   2   5  22       20.20       11.47      6.63 o
   3   5  22        3.98        3.40      6.30 o
   4   5  22        3.24        8.54      6.68 o
  -3   6  22        1.73        1.59      8.72 o
  -2   6  22       19.03       29.18      8.56 o
  -1   6  22       20.33       17.18      7.35 o
   0   6  22        6.57        2.71      6.08 o
   1   6  22        8.20        8.20      6.50 o
   2   6  22        1.42        1.75      6.43 o
   3   6  22       12.13       18.09      6.38 o
  -1   7  22        1.40        0.00      7.73 o
   0   7  22       69.60       83.17     13.39 o
   1   7  22       20.99       23.14      8.76 o
  -6   1  23       13.50        5.00      8.07 o
  -5   1  23        9.53        4.47      7.99 o
  -4   1  23        5.68        4.96      6.87 o
  -3   1  23       27.97       29.25      7.41 o
  -2   1  23        3.26        6.25      4.86 o
  -1   1  23       10.59        9.36      5.21 o
   0   1  23       83.70       67.43      6.72 o
   1   1  23        8.64        5.30      4.42 o
   2   1  23       45.80       37.89      4.96 o
   3   1  23        0.02        4.08      5.16 o
   4   1  23        3.17        0.81      6.19 o
   5   1  23        7.43        8.28      6.76 o
  -6   2  23       54.07       78.15     10.50 o
  -5   2  23        0.33        2.91      7.65 o
  -4   2  23       43.15       51.36      7.39 o
  -3   2  23       65.63       67.96      8.62 o
  -2   2  23        0.02        0.00      5.57 o
  -1   2  23       27.25       37.68      6.01 o
   0   2  23       15.35       23.23      5.58 o
   1   2  23      136.57      127.07      9.13 o
   2   2  23        8.40        5.71      4.65 o
   3   2  23       17.20       22.62      5.25 o
   4   2  23        3.37        8.25      5.55 o
   5   2  23        0.64        7.83      6.21 o
  -5   3  23        5.30        4.54      6.70 o
  -4   3  23       10.64       11.06      6.33 o
  -3   3  23       31.28       34.43      8.18 o
  -2   3  23       56.64       53.19      7.55 o
  -1   3  23        0.27        0.13      5.70 o
   0   3  23       13.16       22.08      6.02 o
   1   3  23        3.09        0.00      5.66 o
   2   3  23        1.40        0.00      5.68 o
   3   3  23        8.74       13.96      5.40 o
   4   3  23        0.12        4.78      5.63 o
  -5   4  23        0.80        6.52      8.29 o
  -4   4  23        0.95        0.00      6.51 o
  -3   4  23        6.43       18.06      6.14 o
  -2   4  23        5.07       10.28      6.37 o
  -1   4  23       17.75       20.84      5.54 o
   0   4  23        3.72        3.85      5.66 o
   1   4  23       13.83        9.68      6.03 o
   2   4  23       10.01       14.96      6.43 o
   3   4  23        0.19        2.28      6.49 o
   4   4  23        1.99        4.08      6.76 o
  -4   5  23        0.22        2.60      8.86 o
  -3   5  23        7.32       11.06      7.81 o
  -2   5  23       36.10       45.96      7.24 o
  -1   5  23        8.73        8.56      5.79 o
   0   5  23        3.27        0.00      5.97 o
   1   5  23       11.73        0.00      7.44 o
   2   5  23        8.92        0.00      5.84 o
   3   5  23        0.04        5.12      6.37 o
  -3   6  23       41.39       48.70      9.59 o
  -2   6  23        2.55        5.40      7.59 o
  -1   6  23       10.77       18.35      7.80 o
   0   6  23        3.36        5.38      5.92 o
   1   6  23       33.02       24.44      6.94 o
   2   6  23        2.27        0.00      5.95 o
  -5   0  24      122.84      127.00     27.53 o
  -4   0  24        7.51        6.76     10.73 o
  -3   0  24       67.46       56.55     12.48 o
  -2   0  24      234.62      216.22     19.55 o
  -1   0  24       18.56       12.04     11.03 o
   0   0  24       41.91       71.58     10.95 o
   1   0  24       18.95       29.59     10.47 o
   2   0  24        8.01       16.40      7.49 o
   3   0  24       78.48       94.85     11.81 o
   4   0  24        0.64        0.18      7.89 o
   5   0  24        0.45        2.09      9.63 o
  -5   1  24        9.05       18.41      8.37 o
  -4   1  24       60.43       64.06      9.29 o
  -3   1  24        2.43        0.00      7.37 o
  -2   1  24        7.12        8.17      7.58 o
  -1   1  24       26.55       30.86      8.93 o
   0   1  24       17.57       13.09      5.41 o
   1   1  24        6.75       12.34      4.62 o
   2   1  24        6.65       13.71      4.62 o
   3   1  24        3.17        0.00      5.53 o
   4   1  24        2.93        1.13      6.03 o
  -5   2  24        5.96       15.03      8.48 o
  -4   2  24        0.43        7.28      7.44 o
  -3   2  24        1.00        0.00      6.31 o
  -2   2  24       10.50       11.10      6.02 o
  -1   2  24        0.34        0.00      5.26 o
   0   2  24        0.35        0.00      5.78 o
   1   2  24        6.76        5.00      6.22 o
   2   2  24       42.04       35.61      6.82 o
   3   2  24        2.73        3.13      5.22 o
   4   2  24        0.58        0.00      5.89 o
  -5   3  24        2.41        5.84      7.36 o
  -4   3  24        2.27        0.00      6.94 o
  -3   3  24        1.38        5.59      6.54 o
  -2   3  24       22.78       22.01      6.32 o
  -1   3  24       46.09       42.34      6.71 o
   0   3  24       31.17       30.67      6.60 o
   1   3  24        1.36        2.36      5.75 o
   2   3  24       15.88        3.45      5.53 o
   3   3  24       12.03       10.83      6.45 o
   4   3  24        6.62        5.86      7.03 o
  -4   4  24        8.52        8.03      6.83 o
  -3   4  24       21.63       20.63      6.32 o
  -2   4  24       61.01       83.15      9.37 o
  -1   4  24        2.94        1.18      5.97 o
   0   4  24       98.22      118.99      8.82 o
   1   4  24       23.16       23.73      6.57 o
   2   4  24       11.09        5.54      6.05 o
   3   4  24        4.47        6.75      5.91 o
  -3   5  24        0.47        1.09      8.29 o
  -2   5  24        0.37        0.69      8.53 o
  -1   5  24       28.63       28.35      5.83 o
   0   5  24        0.04        0.95      6.27 o
   1   5  24        0.83        0.00      7.84 o
   2   5  24        2.16        0.00      6.47 o
  -1   6  24        0.03        3.17      7.75 o
   0   6  24        0.88        3.44      7.91 o
  -5   1  25       45.18       92.45     11.74 o
  -4   1  25        7.14       12.69      8.23 o
  -3   1  25       13.73       14.45      7.72 o
  -2   1  25       13.51       16.24      7.18 o
  -1   1  25       27.09       20.19      7.55 o
   0   1  25       33.71       31.47      7.69 o
   1   1  25        0.20        0.00      7.77 o
   2   1  25        0.01        0.00      4.87 o
   3   1  25       32.66       43.74      6.24 o
   4   1  25        8.33       11.01      6.28 o
  -5   2  25       58.82       74.10     10.79 o
  -4   2  25       82.21       83.96     10.20 o
  -3   2  25       32.34       41.86     10.92 o
  -2   2  25       68.63       75.63      9.62 o
  -1   2  25       36.59       51.27      6.98 o
   0   2  25        1.59        2.64      5.60 o
   1   2  25      111.34      111.61      8.59 o
   2   2  25       13.52       14.56      6.17 o
   3   2  25       49.18       48.87      7.02 o
   4   2  25        0.08        0.00      6.59 o
  -4   3  25        0.74       17.59     11.21 o
  -3   3  25        4.25        3.84      6.75 o
  -2   3  25        3.66        3.73      6.35 o
  -1   3  25        3.56        1.65      6.35 o
   0   3  25       11.23       11.32      6.54 o
   1   3  25        0.01        1.25      5.44 o
   2   3  25        0.60        2.12      5.77 o
   3   3  25        5.22        1.60      7.16 o
  -3   4  25        0.32        4.23      6.89 o
  -2   4  25        3.39        5.50      6.15 o
  -1   4  25        5.33        7.58      6.31 o
   0   4  25        0.48        2.29      5.74 o
   1   4  25        0.07        2.41      6.32 o
   2   4  25        1.02        0.00      6.43 o
  -2   5  25        0.17        1.99      7.78 o
  -1   5  25        6.67        2.03      6.56 o
   0   5  25        7.00        8.16      6.20 o
   1   5  25        0.79        0.06      8.14 o
  -4   0  26       22.33       25.18     11.40 o
  -3   0  26       75.46       98.45     15.47 o
  -2   0  26       76.62       87.21     15.42 o
  -1   0  26        7.65        3.01     10.24 o
   0   0  26      104.60       97.79     15.47 o
   1   0  26        1.34        0.00     11.05 o
   2   0  26       14.20        9.02      6.40 o
   3   0  26        0.00        7.11      8.39 o
  -4   1  26       62.23       77.92     13.57 o
  -3   1  26        1.52        2.90      7.55 o
  -2   1  26       22.42       21.81      7.99 o
  -1   1  26        6.15        6.14      7.63 o
   0   1  26        0.05        2.37      7.99 o
   1   1  26        0.39        0.00      7.63 o
   2   1  26        1.46        0.00      6.71 o
   3   1  26        4.37        0.71      6.25 o
  -4   2  26        0.41        9.59      8.85 o
  -3   2  26        0.57        1.59      7.65 o
  -2   2  26        1.38        0.30      7.58 o
  -1   2  26        0.32        0.00      6.95 o
   0   2  26        0.19        0.00      6.62 o
   1   2  26        0.84        0.00      5.68 o
   2   2  26        0.76        0.47      6.13 o
   3   2  26        0.34        2.64      6.06 o
  -3   3  26        1.06        3.77      7.47 o
  -2   3  26        7.39        9.43      6.32 o
  -1   3  26        0.45        0.00      6.66 o
   0   3  26        0.14        7.74      6.72 o
   1   3  26        0.22        1.75      6.06 o
   2   3  26        9.14        7.89      6.21 o
  -2   4  26       30.14       34.93      6.88 o
  -1   4  26        2.70        0.00      6.76 o
   0   4  26       29.49       35.84      6.28 o
   1   4  26        0.74        0.00      6.34 o
   2   4  26        2.09        1.72      6.89 o
  -3   1  27       12.12        9.87      8.87 o
  -2   1  27        3.64        0.69      8.67 o
  -1   1  27        6.87        8.51      7.99 o
   0   1  27       32.39       48.47      8.60 o
   1   1  27        1.01        3.92      7.62 o
   2   1  27        0.32        0.00      7.04 o
  -3   2  27        0.00        1.96      8.24 o
  -2   2  27       85.25       78.06     10.85 o
  -1   2  27       39.59       40.18      8.88 o
   0   2  27        0.07        5.64      7.60 o
   1   2  27       27.51       23.33      7.04 o
   2   2  27       26.34       30.11      8.01 o
  -2   3  27        1.51        6.38      8.11 o
  -1   3  27       15.55       27.40      8.01 o
   0   3  27       16.46       25.53      6.81 o
   1   3  27        0.97        0.00      6.46 o
  -1   4  27        0.47        6.36      7.12 o
   0   4  27        2.82        6.43      6.56 o
  -3   0  28       17.91       12.37     11.41 o
  -2   0  28        5.41       14.55     13.50 o
  -1   0  28       12.54        7.14     13.04 o
   0   0  28       97.40       93.26     15.46 o
   1   0  28        1.39        8.65     11.79 o
   2   0  28       39.62       45.14     13.25 o
  -2   1  28       34.30       30.69      8.31 o
  -1   1  28        0.05        0.00      8.76 o
   0   1  28       13.41       11.32      7.85 o
   1   1  28       11.87       14.56      8.32 o
  -2   2  28        0.89        5.55      8.89 o
  -1   2  28        2.29        8.38      8.51 o
   0   2  28        0.02        0.00      8.73 o
   1   2  28        0.70        0.47      7.51 o
 
